# Supplementary material for: Function inference of million-scale microbiomes using multi-GPU acceleration
Source: Microbiol Spectr. 2025 Nov 7;13(12):e02072-25. doi: 10.1128/spectrum.02072-25 (PMC12671092; doi:10.1128/spectrum.02072-25)
Supplement: Tables S1 to S7 — Source data. [file spectrum.02072-25-s0001.xlsx]

## Sheet: Table S1
Table S1. Source data of Fig. 2
Sample number	PICRUSt2(s)	PMS 64 threads (ms)	MGFunc GPU × 1 (ms)	MGFunc GPU × 2 (ms)	MGFunc GPU × 4 (ms)
100	648.55	2181.64	8.249	6.057	6.145
500	3254.63	6515.08	30.875	15.861	8.443
1000	6559.4	8476.15	60.214	31.573	16.425
2000	13236.7	16171.3	121.678	61.235	32.259
3000	18428.4	34991.5	187.453	92.636	47.52
4000	24992.8	47381.1	251.347	133.446	62.257
5000	32419.6	53780	313.756	163.577	79.629
6000	39303.5	59489	374.543	195.854	94.817
7000	44483.2	64951	437.214	227.348	111.22
8000	48611.9	69863.7	501.207	265.357	128.348
9000	55817.4	76019.1	606.074	299.79	143.893
10000	62462.9	83093.9	712.539	313.569	158.54

## Sheet: Table S2
Table S2. Source data of Fig. 3A
Sample number	PMS 64 threads (ms)	MGFunc GPU × 1 (ms)	MGFunc GPU × 2 (ms)	MGFunc GPU × 4 (ms)
10000	83093.9	1891.58	313.569	158.54
100000	439765	6638.01	3688.2	1670.95
200000	803187	13262.2	7366.3	3355.28
300000	1.32763e+06	19751	11047.5	5014.19
400000	1.77541e+06	26413.8	14747.2	6684.69
500000	None	32999.3	18387.7	8373.5
600000	None	39606.9	22114.1	10035
700000	None	46232.4	25745.3	11701.6
800000	None	52872.4	29465.1	13380.7
900000	None	59393	33115.8	15055.1
1000000	None	73325.4	36804.6	18472.8

## Sheet: Table S3
Table S3. Source data of Fig. 3B
Sample number	PMS 64 threads (KB)	MGFunc GPU × 4 (KB)
10000	7451680	14734180
100000	61459020	66460016
200000	120905800	130075960
300000	203424908	212989100
400000	242745344	252900204
500000	None	255576860
600000	None	255705660
700000	None	257254356
800000	None	256933160
900000	None	257098088
1000000	None	257218288

## Sheet: Table S4
Table S4. Detailed information of real microbiomes
SampleID	ProjectID	Ecosystem types	Type	Sequence count
ERR1051013	ERP012611	Human associated	Feces	132569
ERR1051014	ERP012611	Human associated	Feces	215259
ERR1051015	ERP012611	Human associated	Feces	134478
ERR1051016	ERP012611	Human associated	Feces	213097
ERR1051017	ERP012611	Human associated	Feces	300888
ERR1051018	ERP012611	Human associated	Feces	316290
ERR1051019	ERP012611	Human associated	Feces	69791
ERR1051020	ERP012611	Human associated	Feces	125988
ERR1051021	ERP012611	Human associated	Feces	111269
ERR1051022	ERP012611	Human associated	Feces	84828
ERR1051023	ERP012611	Human associated	Feces	98598
ERR1051024	ERP012611	Human associated	Feces	81979
ERR1051025	ERP012611	Human associated	Feces	106969
ERR1051026	ERP012611	Human associated	Feces	105682
ERR1051027	ERP012611	Human associated	Feces	96475
ERR1051028	ERP012611	Human associated	Feces	95103
ERR1051029	ERP012611	Human associated	Feces	64755
ERR1051030	ERP012611	Human associated	Feces	68168
ERR1051031	ERP012611	Human associated	Feces	95334
ERR1051032	ERP012611	Human associated	Feces	86929
ERR1051033	ERP012611	Human associated	Feces	80615
ERR1051034	ERP012611	Human associated	Feces	82163
ERR1051035	ERP012611	Human associated	Feces	77833
ERR1051036	ERP012611	Human associated	Feces	79021
ERR1051037	ERP012611	Human associated	Feces	134673
ERR1051038	ERP012611	Human associated	Feces	124326
ERR1051039	ERP012611	Human associated	Feces	127611
ERR1051040	ERP012611	Human associated	Feces	139359
ERR1051041	ERP012611	Human associated	Feces	101556
ERR1051042	ERP012611	Human associated	Feces	110273
ERR1051043	ERP012611	Human associated	Feces	90444
ERR1051044	ERP012611	Human associated	Feces	126926
ERR1051045	ERP012611	Human associated	Feces	97468
ERR1051046	ERP012611	Human associated	Feces	107199
ERR1051047	ERP012611	Human associated	Feces	138433
ERR1051048	ERP012611	Human associated	Feces	147514
ERR1051049	ERP012611	Human associated	Feces	120927
ERR1051050	ERP012611	Human associated	Feces	108886
ERR1051051	ERP012611	Human associated	Feces	130202
ERR1051052	ERP012611	Human associated	Feces	126335
ERR1051053	ERP012611	Human associated	Feces	137780
ERR1051054	ERP012611	Human associated	Feces	129697
ERR1051055	ERP012611	Human associated	Feces	131460
ERR1051056	ERP012611	Human associated	Feces	143839
ERR1051057	ERP012611	Human associated	Feces	141101
ERR1051058	ERP012611	Human associated	Feces	121766
ERR1051059	ERP012611	Human associated	Feces	87152
ERR1051060	ERP012611	Human associated	Feces	158066
ERR1051061	ERP012611	Human associated	Feces	157107
ERR1051062	ERP012611	Human associated	Feces	158586
ERR1051063	ERP012611	Human associated	Feces	253405
ERR1051064	ERP012611	Human associated	Feces	111788
ERR1051065	ERP012611	Human associated	Feces	111197
ERR1051066	ERP012611	Human associated	Feces	80984
ERR1051067	ERP012611	Human associated	Feces	69128
ERR1051068	ERP012611	Human associated	Feces	111608
ERR1051069	ERP012611	Human associated	Feces	101312
ERR1051070	ERP012611	Human associated	Feces	82438
ERR1051071	ERP012611	Human associated	Feces	111255
ERR1051072	ERP012611	Human associated	Feces	103687
ERR1051073	ERP012611	Human associated	Feces	131206
ERR1051074	ERP012611	Human associated	Feces	93116
ERR1051075	ERP012611	Human associated	Feces	94011
ERR1051076	ERP012611	Human associated	Feces	109438
ERR1051077	ERP012611	Human associated	Feces	99635
ERR1051078	ERP012611	Human associated	Feces	143565
ERR1051079	ERP012611	Human associated	Feces	83392
ERR1051080	ERP012611	Human associated	Feces	110815
ERR1051081	ERP012611	Human associated	Feces	101381
ERR1051082	ERP012611	Human associated	Feces	104139
ERR1051083	ERP012611	Human associated	Feces	101428
ERR1051084	ERP012611	Human associated	Feces	85821
ERR1051085	ERP012611	Human associated	Feces	134950
ERR1051086	ERP012611	Human associated	Feces	60910
ERR1051087	ERP012611	Human associated	Feces	108813
ERR1051088	ERP012611	Human associated	Feces	96044
ERR1051089	ERP012611	Human associated	Feces	110229
ERR1051090	ERP012611	Human associated	Feces	105442
ERR1051091	ERP012611	Human associated	Feces	104079
ERR1051092	ERP012611	Human associated	Feces	104604
ERR1051093	ERP012611	Human associated	Feces	68761
ERR1051094	ERP012611	Human associated	Feces	92570
ERR1051095	ERP012611	Human associated	Feces	112006
ERR1051096	ERP012611	Human associated	Feces	109083
ERR1051097	ERP012611	Human associated	Feces	100664
ERR1051098	ERP012611	Human associated	Feces	95881
ERR1051099	ERP012611	Human associated	Feces	99994
ERR1051100	ERP012611	Human associated	Feces	87386
ERR1051101	ERP012611	Human associated	Feces	128958
ERR1051102	ERP012611	Human associated	Feces	130941
ERR1051103	ERP012611	Human associated	Feces	73130
ERR1051104	ERP012611	Human associated	Feces	94953
ERR1051105	ERP012611	Human associated	Feces	132060
ERR1051106	ERP012611	Human associated	Feces	44390
ERR1051107	ERP012611	Human associated	Feces	119601
ERR1051108	ERP012611	Human associated	Feces	118119
ERR1051109	ERP012611	Human associated	Feces	84747
ERR1051110	ERP012611	Human associated	Feces	98033
ERR1051111	ERP012611	Human associated	Feces	119966
ERR1051112	ERP012611	Human associated	Feces	116417
ERR1051113	ERP012611	Human associated	Feces	90868
ERR1051114	ERP012611	Human associated	Feces	83093
ERR1051115	ERP012611	Human associated	Feces	110399
ERR1051116	ERP012611	Human associated	Feces	78578
ERR1051117	ERP012611	Human associated	Feces	120543
ERR1051118	ERP012611	Human associated	Feces	88082
ERR1051119	ERP012611	Human associated	Feces	90955
ERR1051120	ERP012611	Human associated	Feces	80773
ERR1051121	ERP012611	Human associated	Feces	102886
ERR1051122	ERP012611	Human associated	Feces	87412
ERR1051123	ERP012611	Human associated	Feces	137063
ERR1051124	ERP012611	Human associated	Feces	122187
ERR1051125	ERP012611	Human associated	Feces	78607
ERR1051126	ERP012611	Human associated	Feces	95593
ERR1051127	ERP012611	Human associated	Feces	83908
ERR1051128	ERP012611	Human associated	Feces	110175
ERR1051129	ERP012611	Human associated	Feces	88352
ERR1051130	ERP012611	Human associated	Feces	98455
ERR1051131	ERP012611	Human associated	Feces	145464
ERR1051132	ERP012611	Human associated	Feces	192830
ERR1051133	ERP012611	Human associated	Feces	108257
ERR1051134	ERP012611	Human associated	Feces	238312
ERR1051135	ERP012611	Human associated	Feces	55017
ERR1051136	ERP012611	Human associated	Feces	116940
ERR1051137	ERP012611	Human associated	Feces	201167
ERR1051138	ERP012611	Human associated	Feces	115808
ERR1051139	ERP012611	Human associated	Feces	100590
ERR1051140	ERP012611	Human associated	Feces	91774
ERR1051141	ERP012611	Human associated	Feces	81975
ERR1051142	ERP012611	Human associated	Feces	123118
ERR1051143	ERP012611	Human associated	Feces	143852
ERR1051144	ERP012611	Human associated	Feces	98894
ERR1051145	ERP012611	Human associated	Feces	80413
ERR1051146	ERP012611	Human associated	Feces	128325
ERR1051147	ERP012611	Human associated	Feces	109643
ERR1051148	ERP012611	Human associated	Feces	105442
ERR1051149	ERP012611	Human associated	Feces	153423
ERR1051150	ERP012611	Human associated	Feces	53853
ERR1051151	ERP012611	Human associated	Feces	114024
ERR1051152	ERP012611	Human associated	Feces	125292
ERR1051153	ERP012611	Human associated	Feces	100403
ERR1051154	ERP012611	Human associated	Feces	127538
ERR1051155	ERP012611	Human associated	Feces	114191
ERR1051156	ERP012611	Human associated	Feces	124845
ERR1051157	ERP012611	Human associated	Feces	126031
ERR1051158	ERP012611	Human associated	Feces	91819
ERR1051159	ERP012611	Human associated	Feces	125355
ERR1051160	ERP012611	Human associated	Feces	118193
ERR1051161	ERP012611	Human associated	Feces	59557
ERR1051162	ERP012611	Human associated	Feces	67953
ERR1051163	ERP012611	Human associated	Feces	72295
ERR1051164	ERP012611	Human associated	Feces	86259
ERR1051165	ERP012611	Human associated	Feces	99699
ERR1051166	ERP012611	Human associated	Feces	72423
ERR1051167	ERP012611	Human associated	Feces	138037
ERR1051168	ERP012611	Human associated	Feces	108481
ERR1051169	ERP012611	Human associated	Feces	138158
ERR1051170	ERP012611	Human associated	Feces	119732
ERR1051171	ERP012611	Human associated	Feces	99428
ERR1051172	ERP012611	Human associated	Feces	124233
ERR1051173	ERP012611	Human associated	Feces	116681
ERR1051174	ERP012611	Human associated	Feces	111910
ERR1051175	ERP012611	Human associated	Feces	104542
ERR1051176	ERP012611	Human associated	Feces	150347
ERR1051177	ERP012611	Human associated	Feces	120262
ERR1051178	ERP012611	Human associated	Feces	131356
ERR1051179	ERP012611	Human associated	Feces	121904
ERR1051180	ERP012611	Human associated	Feces	84793
ERR1051181	ERP012611	Human associated	Feces	88186
ERR1055226	ERP012611	Human associated	Feces	82110
ERR1055227	ERP012611	Human associated	Feces	96154
ERR1055228	ERP012611	Human associated	Feces	110286
ERR1055229	ERP012611	Human associated	Feces	100085
ERR1055230	ERP012611	Human associated	Feces	141313
ERR1055231	ERP012611	Human associated	Feces	104332
SRR7949577	SRP163178	Human associated	Nose	232417
SRR7949578	SRP163178	Human associated	Nose	43030
SRR7949579	SRP163178	Human associated	Nose	22480
SRR7949580	SRP163178	Human associated	Nose	12358
SRR7949581	SRP163178	Human associated	Nose	22602
SRR7949582	SRP163178	Human associated	Nose	264137
SRR7949583	SRP163178	Human associated	Nose	17316
SRR7949584	SRP163178	Human associated	Nose	76352
SRR7949585	SRP163178	Human associated	Nose	43592
SRR7949586	SRP163178	Human associated	Nose	41767
SRR7949587	SRP163178	Human associated	Nose	43370
SRR7949588	SRP163178	Human associated	Nose	26356
SRR7949589	SRP163178	Human associated	Nose	27951
SRR7949590	SRP163178	Human associated	Nose	9677
SRR7949591	SRP163178	Human associated	Nose	80689
SRR7949592	SRP163178	Human associated	Nose	75570
SRR7949593	SRP163178	Human associated	Nose	37861
SRR7949594	SRP163178	Human associated	Nose	12850
SRR7949595	SRP163178	Human associated	Nose	60715
SRR7949596	SRP163178	Human associated	Nose	59814
SRR7949597	SRP163178	Human associated	Nose	23728
SRR7949598	SRP163178	Human associated	Nose	16624
SRR7949600	SRP163178	Human associated	Nose	28684
SRR7949601	SRP163178	Human associated	Nose	30177
SRR7949602	SRP163178	Human associated	Nose	19115
SRR7949603	SRP163178	Human associated	Nose	17932
SRR7949604	SRP163178	Human associated	Nose	31397
SRR7949605	SRP163178	Human associated	Nose	21358
SRR7949606	SRP163178	Human associated	Nose	16273
SRR7949607	SRP163178	Human associated	Nose	15358
SRR7949608	SRP163178	Human associated	Nose	16849
SRR7949609	SRP163178	Human associated	Nose	5339
SRR7949610	SRP163178	Human associated	Nose	13324
SRR7949611	SRP163178	Human associated	Nose	36975
SRR7949612	SRP163178	Human associated	Nose	431288
SRR7949613	SRP163178	Human associated	Nose	69076
SRR7949614	SRP163178	Human associated	Nose	40091
SRR7949615	SRP163178	Human associated	Nose	31212
SRR7949616	SRP163178	Human associated	Nose	345295
SRR7949617	SRP163178	Human associated	Nose	118057
SRR7949618	SRP163178	Human associated	Nose	40741
SRR7949619	SRP163178	Human associated	Nose	41576
SRR7949620	SRP163178	Human associated	Nose	137076
SRR7949621	SRP163178	Human associated	Nose	23673
SRR7949622	SRP163178	Human associated	Nose	32965
SRR7949623	SRP163178	Human associated	Nose	17617
SRR7949624	SRP163178	Human associated	Nose	14194
SRR7949625	SRP163178	Human associated	Nose	52131
SRR7949626	SRP163178	Human associated	Nose	7656
SRR7949627	SRP163178	Human associated	Nose	4659
SRR7949628	SRP163178	Human associated	Nose	19386
SRR7949629	SRP163178	Human associated	Nose	17814
SRR7949630	SRP163178	Human associated	Nose	16744
SRR7949631	SRP163178	Human associated	Nose	192975
SRR7949632	SRP163178	Human associated	Nose	16002
SRR7949633	SRP163178	Human associated	Nose	232384
SRR7949634	SRP163178	Human associated	Nose	215019
SRR7949635	SRP163178	Human associated	Nose	369339
SRR7949636	SRP163178	Human associated	Nose	302867
SRR7949637	SRP163178	Human associated	Nose	10885
SRR7949638	SRP163178	Human associated	Nose	13574
SRR7949639	SRP163178	Human associated	Nose	40318
SRR7949640	SRP163178	Human associated	Nose	34056
SRR7949641	SRP163178	Human associated	Nose	46984
SRR7949642	SRP163178	Human associated	Nose	46468
SRR7949643	SRP163178	Human associated	Nose	10772
SRR7949644	SRP163178	Human associated	Nose	13992
SRR7949645	SRP163178	Human associated	Nose	14205
SRR7949646	SRP163178	Human associated	Nose	7063
SRR7949647	SRP163178	Human associated	Nose	21379
SRR7949648	SRP163178	Human associated	Nose	37334
ERR3130337	ERP113517	Human associated	Lung	4104
ERR3130338	ERP113517	Human associated	Lung	4171
ERR3130339	ERP113517	Human associated	Lung	88597
ERR3130340	ERP113517	Human associated	Lung	5064
ERR3130341	ERP113517	Human associated	Lung	3944
ERR3130342	ERP113517	Human associated	Lung	5153
ERR3130343	ERP113517	Human associated	Lung	91906
ERR3130344	ERP113517	Human associated	Lung	97329
ERR3130345	ERP113517	Human associated	Lung	3267
ERR3130346	ERP113517	Human associated	Lung	3752
ERR3130347	ERP113517	Human associated	Lung	3203
ERR3130348	ERP113517	Human associated	Lung	4726
ERR3130350	ERP113517	Human associated	Lung	3274
ERR3130352	ERP113517	Human associated	Lung	85275
ERR3130353	ERP113517	Human associated	Lung	4850
ERR3130354	ERP113517	Human associated	Lung	4630
ERR3130355	ERP113517	Human associated	Lung	6089
ERR3130356	ERP113517	Human associated	Lung	7470
ERR3130357	ERP113517	Human associated	Lung	4969
ERR3130358	ERP113517	Human associated	Lung	3098
ERR3130359	ERP113517	Human associated	Lung	3324
ERR3130362	ERP113517	Human associated	Lung	5777
ERR3130363	ERP113517	Human associated	Lung	4306
ERR3130364	ERP113517	Human associated	Lung	3705
ERR3130366	ERP113517	Human associated	Lung	4185
ERR3130367	ERP113517	Human associated	Lung	5998
ERR3130368	ERP113517	Human associated	Lung	4905
ERR3130369	ERP113517	Human associated	Lung	4371
ERR3130370	ERP113517	Human associated	Lung	3316
ERR3130371	ERP113517	Human associated	Lung	4440
ERR3130373	ERP113517	Human associated	Lung	9143
ERR3130376	ERP113517	Human associated	Lung	24892
ERR3130377	ERP113517	Human associated	Lung	220918
ERR3130378	ERP113517	Human associated	Lung	170858
ERR3130379	ERP113517	Human associated	Lung	15092
ERR3130380	ERP113517	Human associated	Lung	10692
ERR3130381	ERP113517	Human associated	Lung	15155
ERR3130382	ERP113517	Human associated	Lung	187413
ERR3130383	ERP113517	Human associated	Lung	10665
ERR3130384	ERP113517	Human associated	Lung	7871
ERR3130385	ERP113517	Human associated	Lung	14973
ERR3130386	ERP113517	Human associated	Lung	11073
ERR3130387	ERP113517	Human associated	Lung	142743
ERR3130388	ERP113517	Human associated	Lung	29082
ERR3130389	ERP113517	Human associated	Lung	7691
ERR3130390	ERP113517	Human associated	Lung	39845
ERR3130391	ERP113517	Human associated	Lung	12921
ERR3130392	ERP113517	Human associated	Lung	207448
ERR3130393	ERP113517	Human associated	Lung	22854
ERR3130394	ERP113517	Human associated	Lung	22089
ERR3130395	ERP113517	Human associated	Lung	22696
ERR3130396	ERP113517	Human associated	Lung	6204
ERR3130397	ERP113517	Human associated	Lung	8089
ERR3130398	ERP113517	Human associated	Lung	21379
ERR3130399	ERP113517	Human associated	Lung	14051
ERR3130400	ERP113517	Human associated	Lung	10479
ERR3130401	ERP113517	Human associated	Lung	191427
ERR3130402	ERP113517	Human associated	Lung	25775
ERR3130403	ERP113517	Human associated	Lung	20201
ERR3130404	ERP113517	Human associated	Lung	6374
ERR3130405	ERP113517	Human associated	Lung	21955
ERR3130406	ERP113517	Human associated	Lung	14053
ERR3130407	ERP113517	Human associated	Lung	26952
ERR3130408	ERP113517	Human associated	Lung	23773
ERR3130409	ERP113517	Human associated	Lung	25596
ERR3130410	ERP113517	Human associated	Lung	169126
ERR3130411	ERP113517	Human associated	Lung	7954
ERR3130412	ERP113517	Human associated	Lung	5456
ERR3130413	ERP113517	Human associated	Lung	4561
ERR3130414	ERP113517	Human associated	Lung	4540
SRR934561	SRP026653	Human associated	Oral	9076
SRR934622	SRP026653	Human associated	Oral	11049
SRR934649	SRP026653	Human associated	Oral	7702
SRR934692	SRP026653	Human associated	Oral	9039
SRR934693	SRP026653	Human associated	Oral	7260
SRR934694	SRP026653	Human associated	Oral	5876
SRR934695	SRP026653	Human associated	Oral	6566
SRR934696	SRP026653	Human associated	Oral	7587
SRR934701	SRP026653	Human associated	Oral	7399
SRR934703	SRP026653	Human associated	Oral	6079
SRR934704	SRP026653	Human associated	Oral	6757
SRR934705	SRP026653	Human associated	Oral	8946
SRR934706	SRP026653	Human associated	Oral	8702
SRR934707	SRP026653	Human associated	Oral	8250
SRR934708	SRP026653	Human associated	Oral	9570
SRR934709	SRP026653	Human associated	Oral	11505
SRR934710	SRP026653	Human associated	Oral	8212
SRR934711	SRP026653	Human associated	Oral	6385
SRR934712	SRP026653	Human associated	Oral	10918
SRR934713	SRP026653	Human associated	Oral	4455
SRR935204	SRP026653	Human associated	Oral	10883
SRR935205	SRP026653	Human associated	Oral	9899
SRR935206	SRP026653	Human associated	Oral	10850
SRR935207	SRP026653	Human associated	Oral	6866
SRR935208	SRP026653	Human associated	Oral	5418
SRR935209	SRP026653	Human associated	Oral	6342
SRR935210	SRP026653	Human associated	Oral	9009
SRR935212	SRP026653	Human associated	Oral	7509
SRR935227	SRP026653	Human associated	Oral	4746
SRR935229	SRP026653	Human associated	Oral	7049
SRR935230	SRP026653	Human associated	Oral	7580
SRR935231	SRP026653	Human associated	Oral	7141
SRR935232	SRP026653	Human associated	Oral	7149
SRR935233	SRP026653	Human associated	Oral	7815
SRR935234	SRP026653	Human associated	Oral	10479
SRR935235	SRP026653	Human associated	Oral	6966
SRR935236	SRP026653	Human associated	Oral	5913
SRR935237	SRP026653	Human associated	Oral	8515
SRR935238	SRP026653	Human associated	Oral	7603
SRR935328	SRP026653	Human associated	Oral	6835
SRR935331	SRP026653	Human associated	Oral	9010
SRR935332	SRP026653	Human associated	Oral	9385
SRR935334	SRP026653	Human associated	Oral	7633
SRR935335	SRP026653	Human associated	Oral	7375
SRR935336	SRP026653	Human associated	Oral	7810
SRR935338	SRP026653	Human associated	Oral	8022
SRR935344	SRP026653	Human associated	Oral	5180
SRR935353	SRP026653	Human associated	Oral	5142
SRR935494	SRP026653	Human associated	Oral	6749
SRR935496	SRP026653	Human associated	Oral	6618
SRR935497	SRP026653	Human associated	Oral	8756
SRR935499	SRP026653	Human associated	Oral	7182
SRR935500	SRP026653	Human associated	Oral	8803
SRR935501	SRP026653	Human associated	Oral	9125
SRR935502	SRP026653	Human associated	Oral	8099
SRR935504	SRP026653	Human associated	Oral	7050
SRR935506	SRP026653	Human associated	Oral	6467
SRR935509	SRP026653	Human associated	Oral	7716
SRR935513	SRP026653	Human associated	Oral	9782
SRR935515	SRP026653	Human associated	Oral	7243
SRR935517	SRP026653	Human associated	Oral	7676
SRR935519	SRP026653	Human associated	Oral	8188
SRR935521	SRP026653	Human associated	Oral	8772
SRR935524	SRP026653	Human associated	Oral	7814
SRR935525	SRP026653	Human associated	Oral	6867
SRR935526	SRP026653	Human associated	Oral	10022
SRR935533	SRP026653	Human associated	Oral	7468
SRR935535	SRP026653	Human associated	Oral	6662
SRR935543	SRP026653	Human associated	Oral	10428
SRR935545	SRP026653	Human associated	Oral	8789
SRR935546	SRP026653	Human associated	Oral	3513
SRR935551	SRP026653	Human associated	Oral	3491
SRR935556	SRP026653	Human associated	Oral	3803
SRR935565	SRP026653	Human associated	Oral	4905
SRR935568	SRP026653	Human associated	Oral	3979
SRR935571	SRP026653	Human associated	Oral	5464
SRR935572	SRP026653	Human associated	Oral	4348
SRR935573	SRP026653	Human associated	Oral	3973
SRR935574	SRP026653	Human associated	Oral	8066
SRR935575	SRP026653	Human associated	Oral	7538
SRR935576	SRP026653	Human associated	Oral	9689
SRR935577	SRP026653	Human associated	Oral	10393
SRR935578	SRP026653	Human associated	Oral	8145
SRR935579	SRP026653	Human associated	Oral	8987
SRR935580	SRP026653	Human associated	Oral	3792
SRR935581	SRP026653	Human associated	Oral	4307
SRR935582	SRP026653	Human associated	Oral	4018
SRR935583	SRP026653	Human associated	Oral	4512
SRR935584	SRP026653	Human associated	Oral	4174
SRR935585	SRP026653	Human associated	Oral	5084
SRR935586	SRP026653	Human associated	Oral	4444
SRR935587	SRP026653	Human associated	Oral	4804
SRR3939139	SRP079007	Animal associated	Fish	20369
SRR3939140	SRP079007	Animal associated	Fish	12493
SRR3939141	SRP079007	Animal associated	Fish	6323
SRR3939142	SRP079007	Animal associated	Fish	51892
SRR3939143	SRP079007	Animal associated	Fish	28849
SRR3939144	SRP079007	Animal associated	Fish	8317
SRR3939145	SRP079007	Animal associated	Fish	66670
SRR3939146	SRP079007	Animal associated	Fish	35969
SRR3939147	SRP079007	Animal associated	Fish	3058
SRR3939148	SRP079007	Animal associated	Fish	17856
SRR3939149	SRP079007	Animal associated	Fish	169891
SRR3939150	SRP079007	Animal associated	Fish	58891
SRR3939151	SRP079007	Animal associated	Fish	5901
SRR3939152	SRP079007	Animal associated	Fish	43033
SRR3939153	SRP079007	Animal associated	Fish	30577
SRR3939154	SRP079007	Animal associated	Fish	27803
SRR3939155	SRP079007	Animal associated	Fish	169657
SRR3939156	SRP079007	Animal associated	Fish	190149
SRR3939157	SRP079007	Animal associated	Fish	130820
SRR3939158	SRP079007	Animal associated	Fish	170171
SRR3939159	SRP079007	Animal associated	Fish	186896
SRR3939160	SRP079007	Animal associated	Fish	125912
SRR3939161	SRP079007	Animal associated	Fish	143805
SRR3939162	SRP079007	Animal associated	Fish	4839
SRR3939163	SRP079007	Animal associated	Fish	171385
SRR3939164	SRP079007	Animal associated	Fish	31111
SRR3939165	SRP079007	Animal associated	Fish	14703
SRR3939166	SRP079007	Animal associated	Fish	136339
SRR3939167	SRP079007	Animal associated	Fish	19033
SRR3939168	SRP079007	Animal associated	Fish	76537
SRR3939169	SRP079007	Animal associated	Fish	38490
SRR6222172	SRP079007	Animal associated	Fish	21823
SRR6222173	SRP079007	Animal associated	Fish	130842
SRR6222174	SRP079007	Animal associated	Fish	55983
SRR6222175	SRP079007	Animal associated	Fish	123198
SRR6222176	SRP079007	Animal associated	Fish	111227
SRR6222177	SRP079007	Animal associated	Fish	136081
SRR6222178	SRP079007	Animal associated	Fish	124593
SRR6222179	SRP079007	Animal associated	Fish	52080
SRR6222180	SRP079007	Animal associated	Fish	41309
SRR6222181	SRP079007	Animal associated	Fish	144229
SRR6222182	SRP079007	Animal associated	Fish	31401
SRR6222183	SRP079007	Animal associated	Fish	25383
SRR6222184	SRP079007	Animal associated	Fish	52088
SRR6222185	SRP079007	Animal associated	Fish	20390
SRR6222186	SRP079007	Animal associated	Fish	177027
SRR6222187	SRP079007	Animal associated	Fish	120676
SRR6222188	SRP079007	Animal associated	Fish	33479
SRR6222189	SRP079007	Animal associated	Fish	63507
SRR6222190	SRP079007	Animal associated	Fish	102447
SRR6222191	SRP079007	Animal associated	Fish	107370
SRR6222192	SRP079007	Animal associated	Fish	201522
SRR6222193	SRP079007	Animal associated	Fish	190353
SRR6222194	SRP079007	Animal associated	Fish	73282
SRR6222195	SRP079007	Animal associated	Fish	88575
SRR6222196	SRP079007	Animal associated	Fish	68252
SRR6222197	SRP079007	Animal associated	Fish	44255
SRR6222198	SRP079007	Animal associated	Fish	32480
SRR6222199	SRP079007	Animal associated	Fish	30363
SRR6222200	SRP079007	Animal associated	Fish	124339
SRR6222201	SRP079007	Animal associated	Fish	68954
SRR6222202	SRP079007	Animal associated	Fish	52988
SRR6222203	SRP079007	Animal associated	Fish	38721
SRR6222204	SRP079007	Animal associated	Fish	116453
SRR6222205	SRP079007	Animal associated	Fish	30766
SRR6222206	SRP079007	Animal associated	Fish	63900
SRR6222207	SRP079007	Animal associated	Fish	201222
SRR6222208	SRP079007	Animal associated	Fish	181338
SRR6222209	SRP079007	Animal associated	Fish	143978
SRR6222210	SRP079007	Animal associated	Fish	67404
SRR6222211	SRP079007	Animal associated	Fish	62456
SRR6222212	SRP079007	Animal associated	Fish	55642
SRR6222213	SRP079007	Animal associated	Fish	41200
SRR6222214	SRP079007	Animal associated	Fish	107373
SRR6222215	SRP079007	Animal associated	Fish	131466
SRR6222216	SRP079007	Animal associated	Fish	110623
SRR6222217	SRP079007	Animal associated	Fish	59552
SRR6222218	SRP079007	Animal associated	Fish	18730
SRR6222219	SRP079007	Animal associated	Fish	82456
SRR6222220	SRP079007	Animal associated	Fish	83517
SRR6222221	SRP079007	Animal associated	Fish	134064
SRR6222222	SRP079007	Animal associated	Fish	175261
SRR6222223	SRP079007	Animal associated	Fish	152579
SRR6222224	SRP079007	Animal associated	Fish	113730
SRR6222225	SRP079007	Animal associated	Fish	42735
SRR6222226	SRP079007	Animal associated	Fish	81323
SRR6222227	SRP079007	Animal associated	Fish	127173
SRR6222228	SRP079007	Animal associated	Fish	63427
SRR6222229	SRP079007	Animal associated	Fish	72532
SRR4304938	SRP090623	Natural environments	Lake	46188
SRR4304939	SRP090623	Natural environments	Lake	43266
SRR4304940	SRP090623	Natural environments	Lake	44324
SRR4304941	SRP090623	Natural environments	Lake	41491
SRR4304942	SRP090623	Natural environments	Lake	60101
SRR4304943	SRP090623	Natural environments	Lake	45431
SRR4304944	SRP090623	Natural environments	Lake	52409
SRR4304945	SRP090623	Natural environments	Lake	45233
SRR4304946	SRP090623	Natural environments	Lake	56232
SRR4304947	SRP090623	Natural environments	Lake	54552
SRR4304948	SRP090623	Natural environments	Lake	50046
SRR4304949	SRP090623	Natural environments	Lake	75841
SRR4304950	SRP090623	Natural environments	Lake	51638
SRR4304951	SRP090623	Natural environments	Lake	48228
SRR4304952	SRP090623	Natural environments	Lake	47316
SRR4304953	SRP090623	Natural environments	Lake	56621
SRR4304954	SRP090623	Natural environments	Lake	46980
SRR4304955	SRP090623	Natural environments	Lake	49776
SRR4304956	SRP090623	Natural environments	Lake	52558
SRR4304957	SRP090623	Natural environments	Lake	54973
SRR4308264	SRP090623	Natural environments	Lake	33031
SRR4308265	SRP090623	Natural environments	Lake	38228
SRR4308266	SRP090623	Natural environments	Lake	44274
SRR4308267	SRP090623	Natural environments	Lake	38719
SRR4308268	SRP090623	Natural environments	Lake	41371
SRR4308269	SRP090623	Natural environments	Lake	42810
SRR4308270	SRP090623	Natural environments	Lake	34513
SRR4308271	SRP090623	Natural environments	Lake	32156
SRR4308272	SRP090623	Natural environments	Lake	42179
SRR4308273	SRP090623	Natural environments	Lake	37573
SRR4308274	SRP090623	Natural environments	Lake	44837
SRR4308275	SRP090623	Natural environments	Lake	41121
SRR4308276	SRP090623	Natural environments	Lake	46786
SRR4308277	SRP090623	Natural environments	Lake	46756
SRR4308278	SRP090623	Natural environments	Lake	46953
SRR4308279	SRP090623	Natural environments	Lake	45167
SRR4308280	SRP090623	Natural environments	Lake	46841
SRR4308281	SRP090623	Natural environments	Lake	38597
SRR4308282	SRP090623	Natural environments	Lake	47293
SRR4308283	SRP090623	Natural environments	Lake	40590
SRR8489014	SRP182082	Natural environments	Cropland	259698
SRR8489015	SRP182082	Natural environments	Cropland	187038
SRR8489016	SRP182082	Natural environments	Cropland	99290
SRR8489017	SRP182082	Natural environments	Cropland	161818
SRR8489018	SRP182082	Natural environments	Cropland	176869
SRR8489019	SRP182082	Natural environments	Cropland	151645
SRR8489020	SRP182082	Natural environments	Cropland	221689
SRR8489021	SRP182082	Natural environments	Cropland	248602
SRR8489022	SRP182082	Natural environments	Cropland	267119
SRR8489023	SRP182082	Natural environments	Cropland	246245
SRR8489024	SRP182082	Natural environments	Cropland	199691
SRR8489025	SRP182082	Natural environments	Cropland	178105
SRR8489026	SRP182082	Natural environments	Cropland	131302
SRR8489027	SRP182082	Natural environments	Cropland	214636
SRR8489028	SRP182082	Natural environments	Cropland	200856
SRR8489029	SRP182082	Natural environments	Cropland	210756
SRR8489030	SRP182082	Natural environments	Cropland	88603
SRR8489031	SRP182082	Natural environments	Cropland	59462
SRR8489032	SRP182082	Natural environments	Cropland	222919
SRR8489033	SRP182082	Natural environments	Cropland	93615
SRR8489034	SRP182082	Natural environments	Cropland	132396
SRR8489035	SRP182082	Natural environments	Cropland	68464
SRR8489036	SRP182082	Natural environments	Cropland	140829
SRR8489037	SRP182082	Natural environments	Cropland	162634
SRR8489038	SRP182082	Natural environments	Cropland	182975
SRR8489039	SRP182082	Natural environments	Cropland	83470
SRR8489040	SRP182082	Natural environments	Cropland	134116
SRR8489041	SRP182082	Natural environments	Cropland	156957
SRR8489042	SRP182082	Natural environments	Cropland	142577
SRR8489043	SRP182082	Natural environments	Cropland	169759
SRR8489044	SRP182082	Natural environments	Cropland	149180
SRR8489045	SRP182082	Natural environments	Cropland	134556

## Sheet: Table S5
Table S5. Source data of Fig. 4B
	PCo1	PCo2
ERR3130377_PICRUSt2	-0.0689099	0.0247081
ERR3130378_PICRUSt2	-0.0446994	0.0174248
ERR3130382_PICRUSt2	-0.0788384	0.00535167
ERR3130387_PICRUSt2	-0.0697433	0.011985
ERR3130392_PICRUSt2	-0.0779629	-0.00562534
ERR3130401_PICRUSt2	-0.0840826	0.00638473
ERR3130410_PICRUSt2	-0.0662135	0.00705147
ERR3130383_PICRUSt2	0.0228907	-0.013137
ERR3130396_PICRUSt2	0.0228907	-0.013137
ERR3130397_PICRUSt2	0.0228907	-0.013137
ERR3130398_PICRUSt2	0.0228907	-0.013137
ERR3130399_PICRUSt2	0.0228907	-0.013137
ERR3130402_PICRUSt2	0.0228907	-0.013137
ERR3130403_PICRUSt2	0.0228907	-0.013137
ERR3130405_PICRUSt2	0.0228907	-0.013137
ERR3130406_PICRUSt2	0.0228907	-0.013137
ERR3130411_PICRUSt2	-0.0488416	0.0497619
ERR3130412_PICRUSt2	0.0228907	-0.013137
ERR3130413_PICRUSt2	0.0228907	-0.013137
ERR3130380_PICRUSt2	0.10418	0.0271784
ERR3130381_PICRUSt2	0.0823022	0.0730493
ERR3130386_PICRUSt2	-0.0925636	-0.00158818
ERR3130388_PICRUSt2	0.0909679	0.0607306
ERR3130389_PICRUSt2	0.0356877	0.0601891
ERR3130390_PICRUSt2	0.0228907	-0.013137
ERR3130408_PICRUSt2	-0.0100283	0.0712313
ERR3130394_PICRUSt2	0.0676428	0.0496903
ERR3130376_PICRUSt2	0.0592508	0.0667774
ERR3130379_PICRUSt2	0.048337	0.00581658
ERR3130393_PICRUSt2	-0.102919	0.0308498
ERR3130385_PICRUSt2	0.0798725	0.0759077
ERR3130395_PICRUSt2	0.0166301	0.02396
ERR3130391_PICRUSt2	0.0228907	-0.013137
ERR3130409_PICRUSt2	-0.0478068	0.0363979
ERR3130384_PICRUSt2	-0.00696321	-0.00975393
ERR3130414_PICRUSt2	0.0228907	-0.013137
ERR3130400_PICRUSt2	0.0228907	-0.013137
ERR3130407_PICRUSt2	0.0228907	-0.013137
ERR3130404_PICRUSt2	0.0228907	-0.013137
ERR3130337_PICRUSt2	0.0619919	-0.0196924
ERR3130338_PICRUSt2	0.0811671	-0.0860096
ERR3130339_PICRUSt2	0.0486612	0.0367658
ERR3130340_PICRUSt2	0.0481331	0.0202989
ERR3130341_PICRUSt2	0.0453168	-0.0385863
ERR3130342_PICRUSt2	0.0505902	0.0674143
ERR3130343_PICRUSt2	0.0954535	-0.0425864
ERR3130344_PICRUSt2	0.0978981	-0.0224678
ERR3130345_PICRUSt2	0.114736	-0.0997386
ERR3130346_PICRUSt2	0.0975641	-0.0897777
ERR3130347_PICRUSt2	0.129226	-0.168947
ERR3130352_PICRUSt2	0.0320586	0.018139
ERR3130353_PICRUSt2	0.0438677	-0.0335464
ERR3130354_PICRUSt2	0.0209022	-0.00278601
ERR3130355_PICRUSt2	0.0151434	0.0266347
ERR3130356_PICRUSt2	0.0222094	-0.014754
ERR3130359_PICRUSt2	0.0652206	0.101219
ERR3130362_PICRUSt2	0.082451	-0.0391613
ERR3130363_PICRUSt2	0.0948359	-0.100088
ERR3130366_PICRUSt2	0.0937014	-0.116209
ERR3130368_PICRUSt2	0.125173	-0.155721
ERR3130370_PICRUSt2	0.054194	0.0622602
ERR3130371_PICRUSt2	0.122418	-0.16449
ERR3130373_PICRUSt2	0.139496	-0.177081
ERR3130348_PICRUSt2	0.0904619	-0.140882
ERR3130358_PICRUSt2	0.0615977	0.0907538
ERR3130364_PICRUSt2	0.111142	-0.0898099
ERR3130369_PICRUSt2	0.119291	-0.147568
ERR3130350_PICRUSt2	0.116727	-0.151909
ERR3130357_PICRUSt2	0.066788	0.0990289
ERR3130367_PICRUSt2	0.100637	-0.101307
SRR934709_PICRUSt2	0.0501239	0.0790651
SRR934649_PICRUSt2	0.0319395	0.070602
SRR935546_PICRUSt2	0.0456483	0.109666
SRR935334_PICRUSt2	0.0300484	0.0518531
SRR935572_PICRUSt2	0.00690521	0.0534143
SRR934561_PICRUSt2	0.0557918	0.0684023
SRR935581_PICRUSt2	-0.0164227	0.0750196
SRR935338_PICRUSt2	0.0173288	0.0462716
SRR935212_PICRUSt2	0.0417593	0.0667041
SRR935204_PICRUSt2	0.0162349	0.0363544
SRR935580_PICRUSt2	0.0237232	0.0952861
SRR935497_PICRUSt2	0.0431064	0.0665408
SRR934707_PICRUSt2	0.034591	0.0699816
SRR934706_PICRUSt2	0.0485977	0.0712162
SRR935513_PICRUSt2	0.0496664	0.0700222
SRR934705_PICRUSt2	0.0306786	0.0428758
SRR935500_PICRUSt2	0.00885789	0.0228075
SRR935578_PICRUSt2	0.0358279	0.0601841
SRR935210_PICRUSt2	0.0455364	0.0503399
SRR934708_PICRUSt2	0.0179935	0.0425422
SRR934703_PICRUSt2	0.0222899	0.044241
SRR935543_PICRUSt2	0.0465668	0.0662363
SRR935207_PICRUSt2	0.0381825	0.0525504
SRR935585_PICRUSt2	0.00273984	0.0618503
SRR935576_PICRUSt2	0.0213648	0.0318115
SRR935233_PICRUSt2	0.0243306	0.0323713
SRR935494_PICRUSt2	0.0179112	0.0289491
SRR935519_PICRUSt2	0.0425486	0.0602781
SRR934713_PICRUSt2	0.0401327	0.0769981
SRR935205_PICRUSt2	0.014781	0.073909
SRR934622_PICRUSt2	0.0328326	0.0832596
SRR934710_PICRUSt2	0.054918	0.0735532
SRR935556_PICRUSt2	0.00575838	0.0679336
SRR935336_PICRUSt2	0.00203018	0.0335362
SRR935524_PICRUSt2	0.0126835	0.0409021
SRR935577_PICRUSt2	0.0164622	0.0479103
SRR935331_PICRUSt2	0.0135013	0.0759593
SRR934695_PICRUSt2	0.0527318	0.0578594
SRR934712_PICRUSt2	0.0342428	0.0444374
SRR935509_PICRUSt2	0.03075	0.050402
SRR935573_PICRUSt2	0.0168745	0.0760956
SRR935579_PICRUSt2	-0.0219888	0.023442
SRR935496_PICRUSt2	0.0291216	0.0430534
SRR935535_PICRUSt2	0.0218574	0.0218643
SRR934693_PICRUSt2	0.0369124	0.0424762
SRR934694_PICRUSt2	0.0538	0.0846523
SRR935227_PICRUSt2	0.0270328	0.0429516
SRR935502_PICRUSt2	0.0350533	0.0534457
SRR934696_PICRUSt2	0.056695	0.0808732
SRR934701_PICRUSt2	0.0259835	0.0716476
SRR935526_PICRUSt2	0.0560758	0.0695532
SRR935571_PICRUSt2	0.00846448	0.0619589
SRR935501_PICRUSt2	0.0339299	0.0593222
SRR935575_PICRUSt2	0.0510188	0.0581506
SRR935525_PICRUSt2	0.0102825	0.0394611
SRR935515_PICRUSt2	-0.0029607	0.0430111
SRR935208_PICRUSt2	0.0414435	0.071905
SRR935574_PICRUSt2	-0.012937	0.00686973
SRR934704_PICRUSt2	0.0270002	0.043407
SRR935234_PICRUSt2	0.0314682	0.0178534
SRR935332_PICRUSt2	0.0261564	0.0712623
SRR935504_PICRUSt2	0.039458	0.051784
SRR935237_PICRUSt2	0.0331754	0.0220924
SRR935545_PICRUSt2	0.0335948	0.0343974
SRR935499_PICRUSt2	0.0131901	0.0495701
SRR935335_PICRUSt2	0.0150817	0.0339213
SRR935587_PICRUSt2	0.00045885	0.0665981
SRR935584_PICRUSt2	-0.0720703	0.0410902
SRR935206_PICRUSt2	0.0401977	0.077743
SRR935568_PICRUSt2	0.00154506	0.0801125
SRR935328_PICRUSt2	0.0218908	0.0663352
SRR935551_PICRUSt2	0.0342389	0.105739
SRR934692_PICRUSt2	0.0512231	0.0818405
SRR935583_PICRUSt2	-0.0540399	0.0291234
SRR934711_PICRUSt2	0.0472217	0.0493818
SRR935586_PICRUSt2	0.00690702	0.0702351
SRR935565_PICRUSt2	-0.0526888	0.0211903
SRR935344_PICRUSt2	0.0279781	0.0351831
SRR935209_PICRUSt2	0.0219841	0.043663
SRR935238_PICRUSt2	0.0335455	0.0401501
SRR935229_PICRUSt2	0.025057	0.047858
SRR935582_PICRUSt2	-0.0280146	0.0458766
SRR935232_PICRUSt2	0.0172058	0.0622955
SRR935517_PICRUSt2	0.0362293	0.0764746
SRR935353_PICRUSt2	0.0178645	0.0602286
SRR935235_PICRUSt2	0.0383736	0.0455985
SRR935506_PICRUSt2	0.028452	0.0429759
SRR935521_PICRUSt2	0.0202989	0.0326962
SRR935230_PICRUSt2	0.0254402	0.0319278
SRR935533_PICRUSt2	0.026508	0.0374878
SRR935231_PICRUSt2	0.0392644	0.0494156
SRR935236_PICRUSt2	0.0172041	0.0455157
SRR7949577_PICRUSt2	0.100176	0.0459836
SRR7949578_PICRUSt2	0.0286335	0.0537723
SRR7949579_PICRUSt2	0.0759573	0.0761912
SRR7949580_PICRUSt2	0.100298	0.0478034
SRR7949581_PICRUSt2	0.0589909	0.0257129
SRR7949582_PICRUSt2	0.0969907	0.0190812
SRR7949583_PICRUSt2	0.0806316	-0.0178526
SRR7949584_PICRUSt2	0.0652045	0.0424389
SRR7949585_PICRUSt2	0.0789644	0.0593366
SRR7949586_PICRUSt2	0.103183	0.0590687
SRR7949587_PICRUSt2	0.101891	0.0394755
SRR7949588_PICRUSt2	0.0730056	0.0111037
SRR7949589_PICRUSt2	0.0697765	0.0211175
SRR7949590_PICRUSt2	0.079766	0.0211732
SRR7949591_PICRUSt2	0.0757413	0.029608
SRR7949592_PICRUSt2	0.0817198	0.0730177
SRR7949593_PICRUSt2	0.0228907	-0.013137
SRR7949594_PICRUSt2	0.108024	-0.00528285
SRR7949595_PICRUSt2	0.0992845	0.0342859
SRR7949596_PICRUSt2	0.0993031	0.0473941
SRR7949597_PICRUSt2	0.100178	0.0504148
SRR7949598_PICRUSt2	0.0786495	0.095392
SRR7949600_PICRUSt2	0.0667878	0.0279673
SRR7949601_PICRUSt2	0.076587	0.0320639
SRR7949602_PICRUSt2	0.0640957	0.0735867
SRR7949603_PICRUSt2	0.13863	-0.0665733
SRR7949604_PICRUSt2	0.0787501	0.0366544
SRR7949605_PICRUSt2	0.0890424	0.0296303
SRR7949606_PICRUSt2	0.0801122	0.0457374
SRR7949607_PICRUSt2	0.0581815	0.0182366
SRR7949608_PICRUSt2	0.077643	0.0376151
SRR7949609_PICRUSt2	0.0294595	0.00733555
SRR7949610_PICRUSt2	0.0810858	0.0173641
SRR7949611_PICRUSt2	0.0893963	0.0316234
SRR7949612_PICRUSt2	0.100292	0.03585
SRR7949613_PICRUSt2	0.0904439	0.0461446
SRR7949614_PICRUSt2	0.0947333	0.0497584
SRR7949615_PICRUSt2	0.0815496	0.0482197
SRR7949616_PICRUSt2	0.0813472	0.0476322
SRR7949617_PICRUSt2	0.0791514	0.0711578
SRR7949618_PICRUSt2	0.00905293	0.0653826
SRR7949619_PICRUSt2	0.0667083	0.0111683
SRR7949620_PICRUSt2	0.0881147	0.0324463
SRR7949621_PICRUSt2	0.0766381	0.0360562
SRR7949622_PICRUSt2	0.0698682	0.036062
SRR7949623_PICRUSt2	0.093187	0.0515423
SRR7949624_PICRUSt2	0.0808503	0.0446454
SRR7949625_PICRUSt2	0.0467435	0.0296809
SRR7949626_PICRUSt2	0.0725887	0.0675324
SRR7949627_PICRUSt2	0.108527	0.018673
SRR7949628_PICRUSt2	0.0743531	0.0976058
SRR7949629_PICRUSt2	0.0766499	0.0378172
SRR7949630_PICRUSt2	0.0822338	0.0369921
SRR7949631_PICRUSt2	0.0856069	0.0699928
SRR7949632_PICRUSt2	0.0690373	-0.020492
SRR7949633_PICRUSt2	0.0781808	0.0161411
SRR7949634_PICRUSt2	0.0889039	0.016054
SRR7949635_PICRUSt2	0.09906	0.0458977
SRR7949636_PICRUSt2	0.0762599	0.0487577
SRR7949637_PICRUSt2	0.0542094	0.00865516
SRR7949638_PICRUSt2	0.0558191	0.00158823
SRR7949639_PICRUSt2	0.100531	0.0545374
SRR7949640_PICRUSt2	0.0228907	-0.013137
SRR7949641_PICRUSt2	0.0414409	0.0830033
SRR7949642_PICRUSt2	0.105097	0.0385326
SRR7949643_PICRUSt2	0.103012	0.0610024
SRR7949644_PICRUSt2	0.0702656	0.0523842
SRR7949645_PICRUSt2	0.0638493	0.0190844
SRR7949646_PICRUSt2	0.0859646	0.0460411
SRR7949647_PICRUSt2	0.0457367	0.0473295
SRR7949648_PICRUSt2	0.0916316	0.0242911
ERR1051017_PICRUSt2	-0.105545	-0.023274
ERR1051018_PICRUSt2	-0.0866343	-0.0194348
ERR1051019_PICRUSt2	-0.0497881	0.0200489
ERR1051020_PICRUSt2	-0.0532531	0.0139863
ERR1051021_PICRUSt2	-0.0928776	-0.0191917
ERR1051022_PICRUSt2	-0.107276	-0.0285821
ERR1051023_PICRUSt2	-0.0607198	0.0147073
ERR1051024_PICRUSt2	-0.103417	-0.0138572
ERR1051026_PICRUSt2	-0.0947388	-0.051002
ERR1051027_PICRUSt2	-0.0574988	0.0100692
ERR1051028_PICRUSt2	-0.0438601	0.0270589
ERR1051029_PICRUSt2	-0.0691812	0.00314357
ERR1051030_PICRUSt2	-0.0846293	-0.0139012
ERR1051033_PICRUSt2	-0.101904	-0.0215116
ERR1051034_PICRUSt2	-0.11806	-0.0361662
ERR1051035_PICRUSt2	-0.0909174	-0.0180389
ERR1051036_PICRUSt2	-0.113215	-0.0411597
ERR1051037_PICRUSt2	-0.0849844	-0.0110265
ERR1051038_PICRUSt2	-0.111475	-0.0260926
ERR1051039_PICRUSt2	-0.102077	-0.0234308
ERR1051040_PICRUSt2	-0.0875606	-0.0628805
ERR1051041_PICRUSt2	-0.126484	-0.036209
ERR1051042_PICRUSt2	-0.0857656	-0.0254206
ERR1051043_PICRUSt2	-0.125113	-0.0259067
ERR1051044_PICRUSt2	-0.0515672	0.0103639
ERR1051045_PICRUSt2	-0.0796613	-0.00506308
ERR1051046_PICRUSt2	-0.0812879	-0.00802257
ERR1051047_PICRUSt2	-0.00606684	-0.0505392
ERR1051048_PICRUSt2	-0.133059	-0.0397043
ERR1051049_PICRUSt2	-0.102256	-0.027485
ERR1051050_PICRUSt2	-0.106964	-0.0292463
ERR1051051_PICRUSt2	-0.129862	-0.0169434
ERR1051052_PICRUSt2	-0.104297	-0.0108066
ERR1051053_PICRUSt2	-0.109561	-0.0250598
ERR1051054_PICRUSt2	-0.0937063	-0.010666
ERR1051055_PICRUSt2	-0.100737	-0.018966
ERR1051056_PICRUSt2	-0.0892896	-0.0274225
ERR1051058_PICRUSt2	-0.116186	0.00734786
ERR1051059_PICRUSt2	-0.107704	-0.0101528
ERR1051060_PICRUSt2	-0.04898	0.0164697
ERR1051061_PICRUSt2	-0.0800974	0.0027225
ERR1051062_PICRUSt2	-0.101615	0.0097965
ERR1051063_PICRUSt2	-0.120652	0.00729425
ERR1051064_PICRUSt2	-0.0683387	0.0107535
ERR1051065_PICRUSt2	-0.0786427	-0.00192752
ERR1051066_PICRUSt2	-0.0614938	0.0146038
ERR1051067_PICRUSt2	-0.103458	-0.0130807
ERR1051071_PICRUSt2	-0.0352951	-0.0681305
ERR1051073_PICRUSt2	-0.12704	-0.0197356
ERR1051074_PICRUSt2	-0.108098	-0.0139694
ERR1051075_PICRUSt2	-0.0735321	0.0216573
ERR1051076_PICRUSt2	-0.0848486	-0.000184241
ERR1051077_PICRUSt2	-0.113554	-0.0246223
ERR1051078_PICRUSt2	-0.117913	-0.0292543
ERR1051079_PICRUSt2	-0.109795	-0.0100299
ERR1051080_PICRUSt2	-0.0915891	-0.0120338
ERR1051081_PICRUSt2	-0.118179	-0.0256602
ERR1051082_PICRUSt2	-0.111757	-0.026363
ERR1051083_PICRUSt2	-0.100969	-0.00855937
ERR1051085_PICRUSt2	-0.107775	-0.0162141
ERR1051087_PICRUSt2	-0.0944977	-0.0159316
ERR1051088_PICRUSt2	-0.110916	-0.0262309
ERR1051089_PICRUSt2	-0.11181	-0.0186029
ERR1051090_PICRUSt2	-0.0902021	-0.0223106
ERR1051091_PICRUSt2	-0.0687299	0.00461831
ERR1051092_PICRUSt2	-0.0829246	-0.0219266
ERR1051093_PICRUSt2	-0.0906659	0.020246
ERR1051094_PICRUSt2	-0.107719	0.0190812
ERR1051095_PICRUSt2	-0.0537853	0.0200563
ERR1051096_PICRUSt2	-0.0834206	0.0148813
ERR1051097_PICRUSt2	-0.0714905	0.00700668
ERR1051098_PICRUSt2	-0.0885898	-0.00887981
ERR1051099_PICRUSt2	-0.107308	-0.0239469
ERR1051100_PICRUSt2	-0.112549	-0.029387
ERR1051101_PICRUSt2	-0.118074	-0.031771
ERR1051102_PICRUSt2	-0.117629	-0.0340733
ERR1051103_PICRUSt2	-0.0704237	0.0142503
ERR1051104_PICRUSt2	-0.0730002	0.013548
ERR1051105_PICRUSt2	-0.108807	-0.0236407
ERR1051106_PICRUSt2	-0.110118	-0.0270368
ERR1051107_PICRUSt2	-0.0935415	-0.0137459
ERR1051108_PICRUSt2	-0.104103	-0.0171177
ERR1051109_PICRUSt2	-0.121037	-0.0351159
ERR1051110_PICRUSt2	-0.115122	-0.0394057
ERR1051111_PICRUSt2	-0.0824922	-0.00425352
ERR1051112_PICRUSt2	-0.0863093	-0.00421683
ERR1051113_PICRUSt2	-0.0978853	-0.0163527
ERR1051114_PICRUSt2	-0.106779	-0.0194083
ERR1051115_PICRUSt2	-0.104357	-0.0120037
ERR1051116_PICRUSt2	-0.102718	-0.0318186
ERR1051117_PICRUSt2	-0.0926919	-0.0282128
ERR1051118_PICRUSt2	-0.11096	-0.0251185
ERR1051119_PICRUSt2	-0.0912656	0.000643274
ERR1051120_PICRUSt2	-0.102255	-0.00558936
ERR1051121_PICRUSt2	-0.12091	-0.0274814
ERR1051122_PICRUSt2	-0.108932	-0.0188639
ERR1051123_PICRUSt2	-0.0893157	0.0155093
ERR1051124_PICRUSt2	-0.116701	-0.00730961
ERR1051125_PICRUSt2	-0.112033	0.00639238
ERR1051126_PICRUSt2	-0.10128	-0.00629061
ERR1051127_PICRUSt2	-0.0988782	-0.00999624
ERR1051128_PICRUSt2	-0.101001	-0.0257513
ERR1051129_PICRUSt2	-0.0648503	-0.0108243
ERR1051130_PICRUSt2	-0.0665014	-0.0134
ERR1051131_PICRUSt2	-0.104816	-0.0119859
ERR1051132_PICRUSt2	-0.10255	-0.0198257
ERR1051133_PICRUSt2	-0.0420324	-0.0319548
ERR1051134_PICRUSt2	0.0596959	-0.121742
ERR1051137_PICRUSt2	-0.0923595	-0.00823886
ERR1051138_PICRUSt2	-0.103147	-0.0211351
ERR1051140_PICRUSt2	-0.112978	-0.00592569
ERR1051141_PICRUSt2	-0.116895	-0.0308634
ERR1051142_PICRUSt2	-0.112952	-0.000387631
ERR1051143_PICRUSt2	-0.0758152	-0.0133595
ERR1051144_PICRUSt2	-0.111536	-0.0232716
ERR1051145_PICRUSt2	-0.0892187	-0.0236992
ERR1051146_PICRUSt2	-0.0983034	-0.0274014
ERR1051147_PICRUSt2	-0.0778294	-0.00305592
ERR1051148_PICRUSt2	-0.0967174	-0.0170698
ERR1051151_PICRUSt2	-0.0716846	-0.0103859
ERR1051152_PICRUSt2	-0.0955481	-0.011436
ERR1051153_PICRUSt2	-0.112115	-0.0395934
ERR1051154_PICRUSt2	-0.108589	-0.0433142
ERR1051155_PICRUSt2	-0.0805551	-0.00668971
ERR1051156_PICRUSt2	-0.0848719	-0.0125031
ERR1051157_PICRUSt2	-0.0812292	-0.00597332
ERR1051158_PICRUSt2	-0.0976335	0.0115525
ERR1051159_PICRUSt2	-0.109033	-0.0180429
ERR1051160_PICRUSt2	-0.120722	-0.019432
ERR1051161_PICRUSt2	-0.0914416	0.000737075
ERR1051162_PICRUSt2	-0.0908442	-0.00195247
ERR1051163_PICRUSt2	-0.0585362	-0.00159596
ERR1051164_PICRUSt2	-0.0800028	-0.00944135
ERR1051165_PICRUSt2	-0.0550244	0.0181515
ERR1051166_PICRUSt2	-0.0713393	0.00558926
ERR1051167_PICRUSt2	-0.100318	-0.0145316
ERR1051168_PICRUSt2	-0.127648	-0.0296794
ERR1051169_PICRUSt2	-0.100922	-0.0306074
ERR1051170_PICRUSt2	-0.0944337	-0.0221998
ERR1051171_PICRUSt2	-0.115292	-0.026276
ERR1051172_PICRUSt2	-0.0910441	-0.00609246
ERR1051173_PICRUSt2	-0.0995442	-0.0553143
ERR1051174_PICRUSt2	-0.114233	-0.0328314
ERR1051175_PICRUSt2	-0.0884046	0.00834634
ERR1051176_PICRUSt2	-0.0894081	0.010926
ERR1051179_PICRUSt2	-0.107015	-0.029677
ERR1051180_PICRUSt2	-0.104833	-0.027085
ERR1051181_PICRUSt2	-0.0970737	-0.017685
ERR1055226_PICRUSt2	-0.0899024	-0.0263412
ERR1055229_PICRUSt2	-0.0951616	-0.0178198
ERR1055230_PICRUSt2	-0.067359	-0.00526983
ERR1055231_PICRUSt2	-0.116006	-0.0216049
ERR1051013_PICRUSt2	-0.0644206	0.0103036
ERR1051014_PICRUSt2	-0.102309	-0.0208071
ERR1051031_PICRUSt2	-0.0291485	0.027203
ERR1051032_PICRUSt2	-0.0326721	0.0299672
ERR1051057_PICRUSt2	-0.0799833	-0.0110176
ERR1051068_PICRUSt2	-0.0484687	-0.0483414
ERR1051069_PICRUSt2	-0.0742388	-0.00598066
ERR1051070_PICRUSt2	-0.0940318	-0.0278511
ERR1051072_PICRUSt2	-0.0703859	0.0118238
ERR1051084_PICRUSt2	-0.0994874	-0.0111328
ERR1051086_PICRUSt2	-0.108556	-0.0229547
ERR1051135_PICRUSt2	0.0590818	0.127989
ERR1051136_PICRUSt2	-0.0318584	0.0211163
ERR1051139_PICRUSt2	-0.0651409	-0.0355229
ERR1051149_PICRUSt2	-0.0849417	-0.0158861
ERR1051150_PICRUSt2	-0.112646	-0.0292618
ERR1051177_PICRUSt2	-0.0674986	-0.00172515
ERR1051178_PICRUSt2	-0.0825469	0.00490932
ERR1055227_PICRUSt2	-0.0813289	0.00999771
ERR1055228_PICRUSt2	-0.0595057	0.0162107
ERR1051025_PICRUSt2	-0.0551937	-0.0123596
ERR1051015_PICRUSt2	-0.0880252	-0.0524273
ERR1051016_PICRUSt2	-0.111481	-0.0489602
SRR3939157_PICRUSt2	0.0228907	-0.013137
SRR3939158_PICRUSt2	0.0361283	-0.0283255
SRR3939159_PICRUSt2	0.0228907	-0.013137
SRR3939160_PICRUSt2	0.0228907	-0.013137
SRR3939161_PICRUSt2	0.0141221	0.0317604
SRR3939163_PICRUSt2	-0.0107338	0.120996
SRR3939168_PICRUSt2	0.0228907	-0.013137
SRR6222182_PICRUSt2	0.0228907	-0.013137
SRR6222187_PICRUSt2	0.00654058	0.100143
SRR6222197_PICRUSt2	0.0228907	-0.013137
SRR6222207_PICRUSt2	0.0102358	0.0420616
SRR6222208_PICRUSt2	0.0482716	-0.0356367
SRR6222209_PICRUSt2	0.0228907	-0.013137
SRR6222211_PICRUSt2	0.0719466	-0.0890679
SRR6222213_PICRUSt2	0.0733378	-0.0998628
SRR6222217_PICRUSt2	0.0228907	-0.013137
SRR6222222_PICRUSt2	0.0482716	-0.0356367
SRR3939143_PICRUSt2	0.00654058	0.100143
SRR3939146_PICRUSt2	0.00654058	0.100143
SRR3939149_PICRUSt2	-0.0390331	0.0465918
SRR3939150_PICRUSt2	0.0228907	-0.013137
SRR3939152_PICRUSt2	0.0228907	-0.013137
SRR3939166_PICRUSt2	0.00654058	0.100143
SRR6222173_PICRUSt2	-0.044545	0.0589993
SRR6222174_PICRUSt2	0.00654058	0.100143
SRR6222175_PICRUSt2	0.00654058	0.100143
SRR6222176_PICRUSt2	0.00654058	0.100143
SRR6222177_PICRUSt2	0.00654058	0.100143
SRR6222178_PICRUSt2	-0.044545	0.0589993
SRR6222180_PICRUSt2	0.00654058	0.100143
SRR6222181_PICRUSt2	-0.00139886	0.104084
SRR6222185_PICRUSt2	0.0228907	-0.013137
SRR6222186_PICRUSt2	-0.0249364	0.0445914
SRR6222188_PICRUSt2	0.0228907	-0.013137
SRR6222189_PICRUSt2	0.00654058	0.100143
SRR6222190_PICRUSt2	0.00654058	0.100143
SRR6222191_PICRUSt2	0.00654058	0.100143
SRR6222192_PICRUSt2	0.00457727	0.0935763
SRR6222193_PICRUSt2	0.00654058	0.100143
SRR6222195_PICRUSt2	0.00654058	0.100143
SRR6222198_PICRUSt2	0.00654058	0.100143
SRR6222200_PICRUSt2	0.00654058	0.100143
SRR6222201_PICRUSt2	0.0228907	-0.013137
SRR6222205_PICRUSt2	0.0228907	-0.013137
SRR6222219_PICRUSt2	0.0525862	-0.0642472
SRR6222220_PICRUSt2	0.0569695	-0.0676307
SRR6222223_PICRUSt2	0.0453999	-0.0318695
SRR6222224_PICRUSt2	0.0563891	-0.0706464
SRR6222226_PICRUSt2	0.00654058	0.100143
SRR6222227_PICRUSt2	0.0199046	0.0382548
SRR6222228_PICRUSt2	0.00654058	0.100143
SRR3939145_PICRUSt2	0.00654058	0.100143
SRR6222172_PICRUSt2	0.0228907	-0.013137
SRR6222199_PICRUSt2	0.0228907	-0.013137
SRR6222214_PICRUSt2	0.0226804	0.025313
SRR3939142_PICRUSt2	0.0228907	-0.013137
SRR3939153_PICRUSt2	0.0228907	-0.013137
SRR6222179_PICRUSt2	0.00654058	0.100143
SRR6222204_PICRUSt2	0.0228907	-0.013137
SRR6222210_PICRUSt2	0.0412926	-0.0326514
SRR6222215_PICRUSt2	0.0173735	0.0420213
SRR6222221_PICRUSt2	0.0346641	-0.010425
SRR6222225_PICRUSt2	0.0228907	-0.013137
SRR6222229_PICRUSt2	0.0228907	-0.013137
SRR3939139_PICRUSt2	0.0228907	-0.013137
SRR3939141_PICRUSt2	0.0228907	-0.013137
SRR3939144_PICRUSt2	0.0228907	-0.013137
SRR6222184_PICRUSt2	0.0228907	-0.013137
SRR6222206_PICRUSt2	0.0228907	-0.013137
SRR3939154_PICRUSt2	0.0228907	-0.013137
SRR3939167_PICRUSt2	0.0228907	-0.013137
SRR3939169_PICRUSt2	0.0228907	-0.013137
SRR6222202_PICRUSt2	0.105355	-0.128178
SRR6222212_PICRUSt2	0.0635801	0.0228698
SRR6222216_PICRUSt2	0.0736682	-0.0945901
SRR6222218_PICRUSt2	0.0735235	-0.116276
SRR3939147_PICRUSt2	0.0228907	-0.013137
SRR6222203_PICRUSt2	0.0228907	-0.013137
SRR6222194_PICRUSt2	0.0102358	0.0420616
SRR3939155_PICRUSt2	0.0474326	-0.0990062
SRR3939156_PICRUSt2	0.0394516	-0.0720085
SRR6222196_PICRUSt2	0.0228907	-0.013137
SRR3939164_PICRUSt2	0.0228907	-0.013137
SRR3939151_PICRUSt2	0.0228907	-0.013137
SRR3939140_PICRUSt2	0.0228907	-0.013137
SRR6222183_PICRUSt2	0.0228907	-0.013137
SRR3939148_PICRUSt2	0.0228907	-0.013137
SRR3939165_PICRUSt2	0.0228907	-0.013137
SRR3939162_PICRUSt2	0.123172	-0.190011
SRR8489014_PICRUSt2	0.0693735	-0.111453
SRR8489015_PICRUSt2	0.0769749	-0.113537
SRR8489016_PICRUSt2	0.0731267	-0.123498
SRR8489017_PICRUSt2	0.08207	-0.118192
SRR8489018_PICRUSt2	0.0517397	-0.120003
SRR8489019_PICRUSt2	0.0470177	-0.110892
SRR8489020_PICRUSt2	0.0565582	-0.120717
SRR8489021_PICRUSt2	0.0603717	-0.120819
SRR8489022_PICRUSt2	0.0583991	-0.127373
SRR8489023_PICRUSt2	0.0504598	-0.114531
SRR8489024_PICRUSt2	0.0841277	-0.120835
SRR8489025_PICRUSt2	0.0866633	-0.115471
SRR8489026_PICRUSt2	0.0823255	-0.107588
SRR8489027_PICRUSt2	0.0788903	-0.120261
SRR8489028_PICRUSt2	0.0838947	-0.128093
SRR8489029_PICRUSt2	0.080647	-0.109156
SRR8489030_PICRUSt2	0.082536	-0.138812
SRR8489031_PICRUSt2	0.0887271	-0.120183
SRR8489032_PICRUSt2	0.0758396	-0.130131
SRR8489033_PICRUSt2	0.0975425	-0.155542
SRR8489034_PICRUSt2	0.0778358	-0.138233
SRR8489035_PICRUSt2	0.083282	-0.104413
SRR8489036_PICRUSt2	0.0472145	-0.112294
SRR8489037_PICRUSt2	0.052151	-0.121426
SRR8489038_PICRUSt2	0.0628236	-0.128977
SRR8489039_PICRUSt2	0.0497742	-0.124817
SRR8489040_PICRUSt2	0.0503395	-0.117041
SRR8489041_PICRUSt2	0.051338	-0.118775
SRR8489042_PICRUSt2	0.0563439	-0.128665
SRR8489043_PICRUSt2	0.0619976	-0.128239
SRR8489044_PICRUSt2	0.0539849	-0.124286
SRR8489045_PICRUSt2	0.0587179	-0.12776
SRR4304951_PICRUSt2	0.0498517	-0.0888656
SRR4308283_PICRUSt2	0.0228907	-0.013137
SRR4308266_PICRUSt2	0.0228907	-0.013137
SRR4308282_PICRUSt2	0.0228907	-0.013137
SRR4308274_PICRUSt2	0.0228907	-0.013137
SRR4308265_PICRUSt2	0.0228907	-0.013137
SRR4308273_PICRUSt2	0.0228907	-0.013137
SRR4308277_PICRUSt2	0.0228907	-0.013137
SRR4308271_PICRUSt2	0.0228907	-0.013137
SRR4308275_PICRUSt2	0.0228907	-0.013137
SRR4308270_PICRUSt2	0.0228907	-0.013137
SRR4308272_PICRUSt2	0.0228907	-0.013137
SRR4308269_PICRUSt2	0.0228907	-0.013137
SRR4304943_PICRUSt2	0.0607135	-0.0151901
SRR4308268_PICRUSt2	0.0228907	-0.013137
SRR4304956_PICRUSt2	0.053182	-0.00732868
SRR4304955_PICRUSt2	0.0491469	-0.0768846
SRR4308278_PICRUSt2	-0.00787425	0.00637165
SRR4304944_PICRUSt2	0.0484283	-0.0354678
SRR4308276_PICRUSt2	0.0228907	-0.013137
SRR4304954_PICRUSt2	0.0484199	-0.0716336
SRR4304947_PICRUSt2	0.0563097	-0.0119605
SRR4304948_PICRUSt2	0.0604109	-0.00119358
SRR4308264_PICRUSt2	0.0228907	-0.013137
SRR4304945_PICRUSt2	0.0611149	-0.012537
SRR4304949_PICRUSt2	0.0594115	-0.0563996
SRR4304940_PICRUSt2	0.0682773	-0.0281397
SRR4308280_PICRUSt2	0.0228907	-0.013137
SRR4308281_PICRUSt2	0.0228907	-0.013137
SRR4308267_PICRUSt2	0.0228907	-0.013137
SRR4308279_PICRUSt2	0.0228907	-0.013137
SRR4304946_PICRUSt2	0.0542975	-0.0332225
SRR4304942_PICRUSt2	0.0515863	-0.035244
SRR4304939_PICRUSt2	0.0609563	-0.0808301
SRR4304957_PICRUSt2	0.0568676	-0.0857288
SRR4304952_PICRUSt2	0.05342	-0.0686822
SRR4304938_PICRUSt2	0.0492514	-0.0699197
SRR4304941_PICRUSt2	0.0546356	-0.0382749
SRR4304953_PICRUSt2	0.0522765	-0.0602997
SRR4304950_PICRUSt2	0.0483112	-0.0814312
ERR3130337_MGFunc	0.0203878	0.0140262
ERR3130338_MGFunc	0.0576182	-0.0624088
ERR3130339_MGFunc	0.0606685	-0.0134809
ERR3130340_MGFunc	0.00993335	0.0369039
ERR3130341_MGFunc	0.0216142	-0.0054906
ERR3130342_MGFunc	0.0371745	0.0364487
ERR3130343_MGFunc	0.0845629	-0.0486433
ERR3130344_MGFunc	0.0858087	-0.0377056
ERR3130345_MGFunc	0.0810141	-0.0680029
ERR3130346_MGFunc	0.0768226	-0.0674894
ERR3130347_MGFunc	0.110934	-0.143963
ERR3130348_MGFunc	0.0780827	-0.132861
ERR3130350_MGFunc	0.104195	-0.135916
ERR3130352_MGFunc	0.0251773	0.00530196
ERR3130353_MGFunc	0.0188021	-0.0124289
ERR3130354_MGFunc	0.00501284	0.00465353
ERR3130355_MGFunc	0.000579587	0.0234403
ERR3130356_MGFunc	-0.000322067	-0.0018845
ERR3130357_MGFunc	0.066182	0.0949837
ERR3130358_MGFunc	0.0587749	0.0814341
ERR3130359_MGFunc	0.0637443	0.0883829
ERR3130362_MGFunc	0.0608255	-0.0207536
ERR3130363_MGFunc	0.0717901	-0.0733926
ERR3130364_MGFunc	0.102004	-0.0849278
ERR3130366_MGFunc	0.0683842	-0.0955533
ERR3130367_MGFunc	0.0808576	-0.0664682
ERR3130368_MGFunc	0.093033	-0.119851
ERR3130369_MGFunc	0.0989798	-0.124567
ERR3130370_MGFunc	0.0452507	0.0644025
ERR3130371_MGFunc	0.105916	-0.137085
ERR3130373_MGFunc	0.123045	-0.157141
ERR3130376_MGFunc	0.00570244	0.0497696
ERR3130377_MGFunc	-0.0712112	0.0295864
ERR3130378_MGFunc	-0.0413066	0.0174068
ERR3130379_MGFunc	0.0575266	0.00744854
ERR3130380_MGFunc	0.0898863	0.0479833
ERR3130381_MGFunc	0.07763	0.0271676
ERR3130382_MGFunc	-0.0745183	9.54683e-05
ERR3130383_MGFunc	0.0228907	-0.013137
ERR3130384_MGFunc	0.0127871	-0.0132868
ERR3130385_MGFunc	0.0296641	0.0432736
ERR3130386_MGFunc	-0.03841	0.0638593
ERR3130387_MGFunc	-0.0728066	0.00135342
ERR3130388_MGFunc	0.082136	-0.0689552
ERR3130389_MGFunc	0.0389495	0.0459967
ERR3130390_MGFunc	0.0228907	-0.013137
ERR3130391_MGFunc	0.113749	-0.145029
ERR3130392_MGFunc	-0.0741766	-0.01587
ERR3130393_MGFunc	-0.080993	0.0118309
ERR3130394_MGFunc	0.0695613	-0.0016591
ERR3130395_MGFunc	0.0127127	0.0164025
ERR3130396_MGFunc	0.0228907	-0.013137
ERR3130397_MGFunc	0.0228907	-0.013137
ERR3130398_MGFunc	0.0586977	-0.070591
ERR3130399_MGFunc	0.0228907	-0.013137
ERR3130400_MGFunc	0.0228907	-0.013137
ERR3130401_MGFunc	-0.0845844	0.0012099
ERR3130402_MGFunc	0.0624565	0.111716
ERR3130403_MGFunc	0.0228907	-0.013137
ERR3130404_MGFunc	0.0228907	-0.013137
ERR3130405_MGFunc	0.0647772	0.0986583
ERR3130406_MGFunc	0.0228907	-0.013137
ERR3130407_MGFunc	0.0586977	-0.070591
ERR3130408_MGFunc	-0.033504	0.0513924
ERR3130409_MGFunc	-0.0346291	0.0458014
ERR3130410_MGFunc	-0.0740473	-0.000448987
ERR3130411_MGFunc	0.000565033	0.054535
ERR3130412_MGFunc	0.0228907	-0.013137
ERR3130413_MGFunc	0.0228907	-0.013137
ERR3130414_MGFunc	0.0228907	-0.013137
SRR934561_MGFunc	0.0578498	0.0566499
SRR934622_MGFunc	0.03111	0.0815257
SRR934649_MGFunc	0.0335834	0.0701832
SRR934692_MGFunc	0.054352	0.0833923
SRR934693_MGFunc	0.0339321	0.0354353
SRR934694_MGFunc	0.0539827	0.0712667
SRR934695_MGFunc	0.0537128	0.0620796
SRR934696_MGFunc	0.0598676	0.0797087
SRR934701_MGFunc	0.0298507	0.0769191
SRR934703_MGFunc	0.0221142	0.0403366
SRR934704_MGFunc	0.0136004	0.0371643
SRR934705_MGFunc	0.0270152	0.0355965
SRR934706_MGFunc	0.046938	0.0559412
SRR934707_MGFunc	0.0278275	0.0606787
SRR934708_MGFunc	0.0164616	0.0471849
SRR934709_MGFunc	0.0483737	0.082167
SRR934710_MGFunc	0.0558686	0.0554644
SRR934711_MGFunc	0.046297	0.0429761
SRR934712_MGFunc	0.0345626	0.0473278
SRR934713_MGFunc	0.0383666	0.0617874
SRR935204_MGFunc	0.0190241	0.036392
SRR935205_MGFunc	0.0106327	0.0743363
SRR935206_MGFunc	0.0377967	0.0732102
SRR935207_MGFunc	0.0370726	0.0560652
SRR935208_MGFunc	0.0375338	0.0639995
SRR935209_MGFunc	0.0214534	0.0548576
SRR935210_MGFunc	0.0499834	0.0552319
SRR935212_MGFunc	0.0270838	0.0766194
SRR935227_MGFunc	0.0170659	0.0440262
SRR935229_MGFunc	0.00694753	0.0392681
SRR935230_MGFunc	0.0151208	0.0388827
SRR935231_MGFunc	0.0287045	0.0441567
SRR935232_MGFunc	0.0111824	0.0569846
SRR935233_MGFunc	0.0241279	0.0299369
SRR935234_MGFunc	0.022995	0.0192144
SRR935235_MGFunc	0.0361014	0.0405216
SRR935236_MGFunc	0.0151304	0.0397831
SRR935237_MGFunc	0.0367585	0.0149319
SRR935238_MGFunc	0.0270343	0.0254159
SRR935328_MGFunc	0.0217612	0.0624373
SRR935331_MGFunc	0.0139278	0.0785636
SRR935332_MGFunc	0.0240635	0.0723972
SRR935334_MGFunc	0.0256872	0.0498636
SRR935335_MGFunc	0.0122249	0.0356663
SRR935336_MGFunc	0.000455711	0.0430549
SRR935338_MGFunc	0.0135408	0.049977
SRR935344_MGFunc	0.0260272	0.044084
SRR935353_MGFunc	0.00064517	0.0528434
SRR935494_MGFunc	0.0207579	0.0306416
SRR935496_MGFunc	0.0324486	0.0433564
SRR935497_MGFunc	0.042129	0.0513783
SRR935499_MGFunc	0.0122856	0.0490927
SRR935500_MGFunc	0.00440381	0.0197943
SRR935501_MGFunc	0.0307983	0.0587548
SRR935502_MGFunc	0.0320184	0.0307703
SRR935504_MGFunc	0.0364701	0.0374165
SRR935506_MGFunc	0.0228143	0.0432148
SRR935509_MGFunc	0.0322019	0.0495889
SRR935513_MGFunc	0.0508216	0.0629819
SRR935515_MGFunc	-0.00309642	0.0464389
SRR935517_MGFunc	0.0368279	0.0754833
SRR935519_MGFunc	0.0399813	0.0522813
SRR935521_MGFunc	0.0194224	0.0364212
SRR935524_MGFunc	0.00629048	0.0436493
SRR935525_MGFunc	0.00828227	0.0404687
SRR935526_MGFunc	0.0515341	0.0524241
SRR935533_MGFunc	0.0166067	0.0341447
SRR935535_MGFunc	0.0239828	0.0320203
SRR935543_MGFunc	0.0458035	0.065197
SRR935545_MGFunc	0.0320055	0.0337345
SRR935546_MGFunc	0.0485848	0.105243
SRR935551_MGFunc	0.0363223	0.105326
SRR935556_MGFunc	0.00870113	0.0701659
SRR935565_MGFunc	-0.0538244	0.0204441
SRR935568_MGFunc	0.00832649	0.0837547
SRR935571_MGFunc	0.00464796	0.057942
SRR935572_MGFunc	0.00492508	0.0545716
SRR935573_MGFunc	0.0159583	0.0735256
SRR935574_MGFunc	-0.018817	0.00610923
SRR935575_MGFunc	0.0495119	0.0446138
SRR935576_MGFunc	0.0217005	0.0363944
SRR935577_MGFunc	0.0229967	0.0542418
SRR935578_MGFunc	0.0356094	0.0607042
SRR935579_MGFunc	-0.0236458	0.0234117
SRR935580_MGFunc	0.0345707	0.108282
SRR935581_MGFunc	-0.0143815	0.0770259
SRR935582_MGFunc	-0.0264197	0.0451382
SRR935583_MGFunc	-0.0589418	0.0276401
SRR935584_MGFunc	-0.0742252	0.0406603
SRR935585_MGFunc	-0.00161763	0.0560307
SRR935586_MGFunc	0.00896414	0.0672134
SRR935587_MGFunc	-0.000270511	0.0605666
SRR7949577_MGFunc	0.101989	0.0407425
SRR7949578_MGFunc	0.025272	0.0514208
SRR7949579_MGFunc	0.0758173	0.0787963
SRR7949580_MGFunc	0.100353	0.0474301
SRR7949581_MGFunc	0.059938	0.0224522
SRR7949582_MGFunc	0.100044	0.0211458
SRR7949583_MGFunc	0.0898951	0.000874295
SRR7949584_MGFunc	0.0639025	0.0349193
SRR7949585_MGFunc	0.0798658	0.0617272
SRR7949586_MGFunc	0.106321	0.0549502
SRR7949587_MGFunc	0.105543	0.0352645
SRR7949588_MGFunc	0.0762901	0.0217676
SRR7949589_MGFunc	0.0698819	0.0262098
SRR7949590_MGFunc	0.083417	0.0330489
SRR7949591_MGFunc	0.0742835	0.0301233
SRR7949592_MGFunc	0.0799327	0.0796973
SRR7949593_MGFunc	0.0228907	-0.013137
SRR7949594_MGFunc	0.109145	-0.00403169
SRR7949595_MGFunc	0.100443	0.0397705
SRR7949596_MGFunc	0.103276	0.0472667
SRR7949597_MGFunc	0.103093	0.0475961
SRR7949598_MGFunc	0.0837058	0.074871
SRR7949600_MGFunc	0.0656935	0.0330909
SRR7949601_MGFunc	0.0744519	0.0336839
SRR7949602_MGFunc	0.0632567	0.0799902
SRR7949603_MGFunc	0.136123	-0.046509
SRR7949604_MGFunc	0.0786817	0.0360033
SRR7949605_MGFunc	0.0901908	0.0285825
SRR7949606_MGFunc	0.0810431	0.046047
SRR7949607_MGFunc	0.0579581	0.0202857
SRR7949608_MGFunc	0.0782269	0.0445935
SRR7949609_MGFunc	0.0284456	0.0103007
SRR7949610_MGFunc	0.0801606	0.0170928
SRR7949611_MGFunc	0.0908496	0.0339078
SRR7949612_MGFunc	0.101669	0.0385105
SRR7949613_MGFunc	0.0947044	0.0467967
SRR7949614_MGFunc	0.098007	0.0491676
SRR7949615_MGFunc	0.0830009	0.0428237
SRR7949616_MGFunc	0.0750992	0.0536506
SRR7949617_MGFunc	0.0777989	0.0810812
SRR7949618_MGFunc	0.00654325	0.0658102
SRR7949619_MGFunc	0.069125	0.017947
SRR7949620_MGFunc	0.0919004	0.0300552
SRR7949621_MGFunc	0.0768943	0.0385525
SRR7949622_MGFunc	0.0684498	0.0343409
SRR7949623_MGFunc	0.0960849	0.0518326
SRR7949624_MGFunc	0.0803215	0.0477911
SRR7949625_MGFunc	0.0482196	0.0444486
SRR7949626_MGFunc	0.0457182	0.0747909
SRR7949627_MGFunc	0.110338	0.0142959
SRR7949628_MGFunc	0.0736561	0.114223
SRR7949629_MGFunc	0.0794715	0.0404668
SRR7949630_MGFunc	0.0875331	0.0400729
SRR7949631_MGFunc	0.0855755	0.0709442
SRR7949632_MGFunc	0.0826637	-0.016538
SRR7949633_MGFunc	0.0791889	0.0152925
SRR7949634_MGFunc	0.0899396	0.0199605
SRR7949635_MGFunc	0.102245	0.0420598
SRR7949636_MGFunc	0.0768744	0.0536098
SRR7949637_MGFunc	0.0524366	0.0174901
SRR7949638_MGFunc	0.0604987	0.0190901
SRR7949639_MGFunc	0.106534	0.0480423
SRR7949640_MGFunc	0.0228907	-0.013137
SRR7949641_MGFunc	0.0185957	0.0611848
SRR7949642_MGFunc	0.101504	0.0436306
SRR7949643_MGFunc	0.107181	0.0556892
SRR7949644_MGFunc	0.0751439	0.0571579
SRR7949645_MGFunc	0.0641517	0.017998
SRR7949646_MGFunc	0.0847137	0.0437252
SRR7949647_MGFunc	0.0464492	0.053906
SRR7949648_MGFunc	0.0952408	0.0308552
ERR1051013_MGFunc	-0.0653469	0.00647797
ERR1051014_MGFunc	-0.103406	-0.0126705
ERR1051015_MGFunc	-0.0812667	-0.0696712
ERR1051016_MGFunc	-0.110037	-0.0527939
ERR1051017_MGFunc	-0.094173	-0.02737
ERR1051018_MGFunc	-0.0777961	-0.0256145
ERR1051019_MGFunc	-0.0479204	0.0243193
ERR1051020_MGFunc	-0.048556	0.0179977
ERR1051021_MGFunc	-0.0965024	-0.0216147
ERR1051022_MGFunc	-0.110361	-0.0299017
ERR1051023_MGFunc	-0.0608076	0.0135757
ERR1051024_MGFunc	-0.106466	-0.0162063
ERR1051025_MGFunc	-0.0580703	-0.020236
ERR1051026_MGFunc	-0.0935186	-0.0544816
ERR1051027_MGFunc	-0.0624109	0.00954413
ERR1051028_MGFunc	-0.0479409	0.0278762
ERR1051029_MGFunc	-0.0687298	0.00449586
ERR1051030_MGFunc	-0.0886144	-0.0101081
ERR1051031_MGFunc	-0.0271584	0.0173407
ERR1051032_MGFunc	-0.0346215	0.0252793
ERR1051033_MGFunc	-0.0962988	-0.0191962
ERR1051034_MGFunc	-0.112724	-0.0357887
ERR1051035_MGFunc	-0.0900179	-0.0161487
ERR1051036_MGFunc	-0.121331	-0.0357034
ERR1051037_MGFunc	-0.0904774	-0.0136412
ERR1051038_MGFunc	-0.111843	-0.0264254
ERR1051039_MGFunc	-0.101627	-0.0226258
ERR1051040_MGFunc	-0.0773743	-0.0677857
ERR1051041_MGFunc	-0.12802	-0.0383386
ERR1051042_MGFunc	-0.0840217	-0.0243647
ERR1051043_MGFunc	-0.123918	-0.0328609
ERR1051044_MGFunc	-0.0518409	0.0213028
ERR1051045_MGFunc	-0.077815	-0.00830576
ERR1051046_MGFunc	-0.0816582	-0.00600862
ERR1051047_MGFunc	0.00148618	-0.057789
ERR1051048_MGFunc	-0.132076	-0.0353737
ERR1051049_MGFunc	-0.107738	-0.0313265
ERR1051050_MGFunc	-0.107889	-0.0297153
ERR1051051_MGFunc	-0.12825	-0.0130414
ERR1051052_MGFunc	-0.102457	-0.00795639
ERR1051053_MGFunc	-0.110688	-0.0281449
ERR1051054_MGFunc	-0.0943942	-0.00975615
ERR1051055_MGFunc	-0.102087	-0.0176573
ERR1051056_MGFunc	-0.0924948	-0.021567
ERR1051057_MGFunc	-0.0792909	-0.0121043
ERR1051058_MGFunc	-0.111702	-0.00496614
ERR1051059_MGFunc	-0.104726	-0.0161671
ERR1051060_MGFunc	-0.0446691	0.0145879
ERR1051061_MGFunc	-0.0800856	0.00210422
ERR1051062_MGFunc	-0.0857392	-0.00298142
ERR1051063_MGFunc	-0.113397	-0.00878865
ERR1051064_MGFunc	-0.0682852	0.00723256
ERR1051065_MGFunc	-0.0717847	0.0025358
ERR1051066_MGFunc	-0.0613691	0.015342
ERR1051067_MGFunc	-0.101768	-0.0135707
ERR1051068_MGFunc	-0.0516358	-0.0453786
ERR1051069_MGFunc	-0.0769096	-0.00474762
ERR1051070_MGFunc	-0.0940984	-0.028253
ERR1051071_MGFunc	-0.0437526	-0.0625241
ERR1051072_MGFunc	-0.0669956	0.00914525
ERR1051073_MGFunc	-0.128617	-0.0168865
ERR1051074_MGFunc	-0.110416	-0.0176002
ERR1051075_MGFunc	-0.0678333	0.0238911
ERR1051076_MGFunc	-0.0831739	-0.00543116
ERR1051077_MGFunc	-0.117335	-0.0222006
ERR1051078_MGFunc	-0.126237	-0.02471
ERR1051079_MGFunc	-0.112197	-0.008742
ERR1051080_MGFunc	-0.0973476	-0.0154306
ERR1051081_MGFunc	-0.116	-0.0244507
ERR1051082_MGFunc	-0.113758	-0.0268942
ERR1051083_MGFunc	-0.101079	-0.0124275
ERR1051084_MGFunc	-0.101244	-0.00973522
ERR1051085_MGFunc	-0.106717	-0.0135957
ERR1051086_MGFunc	-0.104166	-0.0203747
ERR1051087_MGFunc	-0.104651	-0.0204831
ERR1051088_MGFunc	-0.113136	-0.029454
ERR1051089_MGFunc	-0.108744	-0.0243758
ERR1051090_MGFunc	-0.0800702	-0.0451424
ERR1051091_MGFunc	-0.0743565	0.00225872
ERR1051092_MGFunc	-0.0821933	-0.0272336
ERR1051093_MGFunc	-0.0731337	0.0184435
ERR1051094_MGFunc	-0.0939857	0.00978465
ERR1051095_MGFunc	-0.0532816	0.0276212
ERR1051096_MGFunc	-0.0782271	0.0182631
ERR1051097_MGFunc	-0.0763892	0.00809051
ERR1051098_MGFunc	-0.0942044	-0.00819981
ERR1051099_MGFunc	-0.103791	-0.0200967
ERR1051100_MGFunc	-0.111368	-0.0224343
ERR1051101_MGFunc	-0.116015	-0.0367127
ERR1051102_MGFunc	-0.11816	-0.0376782
ERR1051103_MGFunc	-0.0698237	0.0168834
ERR1051104_MGFunc	-0.0690706	0.0159545
ERR1051105_MGFunc	-0.110462	-0.0282954
ERR1051106_MGFunc	-0.112145	-0.0301035
ERR1051107_MGFunc	-0.0936438	-0.0124869
ERR1051108_MGFunc	-0.10198	-0.0189377
ERR1051109_MGFunc	-0.125147	-0.0336718
ERR1051110_MGFunc	-0.11903	-0.0377833
ERR1051111_MGFunc	-0.0847495	-0.00398028
ERR1051112_MGFunc	-0.0845332	-0.00349926
ERR1051113_MGFunc	-0.100598	-0.0225193
ERR1051114_MGFunc	-0.109341	-0.0282574
ERR1051115_MGFunc	-0.104824	-0.0117005
ERR1051116_MGFunc	-0.0944415	-0.0398174
ERR1051117_MGFunc	-0.0879327	-0.0298081
ERR1051118_MGFunc	-0.107743	-0.0273457
ERR1051119_MGFunc	-0.0923332	-0.000832769
ERR1051120_MGFunc	-0.104588	-0.00626525
ERR1051121_MGFunc	-0.119402	-0.0228831
ERR1051122_MGFunc	-0.103239	-0.0122124
ERR1051123_MGFunc	-0.0672526	0.00421821
ERR1051124_MGFunc	-0.112369	-0.0151857
ERR1051125_MGFunc	-0.0993246	-0.00962898
ERR1051126_MGFunc	-0.0951957	-0.014364
ERR1051127_MGFunc	-0.108825	-0.0109873
ERR1051128_MGFunc	-0.109279	-0.0264446
ERR1051129_MGFunc	-0.0638941	-0.00962996
ERR1051130_MGFunc	-0.0626834	-0.00766119
ERR1051131_MGFunc	-0.10702	-0.013489
ERR1051132_MGFunc	-0.10187	-0.0100037
ERR1051133_MGFunc	-0.0485048	-0.021144
ERR1051134_MGFunc	0.0512244	-0.117955
ERR1051135_MGFunc	0.0593149	0.126422
ERR1051136_MGFunc	-0.0288395	0.0193868
ERR1051137_MGFunc	-0.099044	-0.0128195
ERR1051138_MGFunc	-0.107284	-0.0240364
ERR1051139_MGFunc	-0.0690354	-0.0289971
ERR1051140_MGFunc	-0.115121	-0.0040206
ERR1051141_MGFunc	-0.117745	-0.0316662
ERR1051142_MGFunc	-0.113228	-0.0028707
ERR1051143_MGFunc	-0.0818065	-0.00674565
ERR1051144_MGFunc	-0.114334	-0.0226961
ERR1051145_MGFunc	-0.082634	-0.0383505
ERR1051146_MGFunc	-0.0953238	-0.043081
ERR1051147_MGFunc	-0.0796854	-0.00472695
ERR1051148_MGFunc	-0.0946903	-0.0166391
ERR1051149_MGFunc	-0.0850936	-0.0103075
ERR1051150_MGFunc	-0.111366	-0.0371272
ERR1051151_MGFunc	-0.0784681	-0.0066925
ERR1051152_MGFunc	-0.0974111	-0.00842583
ERR1051153_MGFunc	-0.111259	-0.0393869
ERR1051154_MGFunc	-0.107164	-0.0431657
ERR1051155_MGFunc	-0.0767701	0.00125441
ERR1051156_MGFunc	-0.0806725	-0.0106099
ERR1051157_MGFunc	-0.0774682	-0.0103559
ERR1051158_MGFunc	-0.0801585	-0.00343741
ERR1051159_MGFunc	-0.109465	-0.0147771
ERR1051160_MGFunc	-0.114217	-0.0322638
ERR1051161_MGFunc	-0.0900043	0.00106921
ERR1051162_MGFunc	-0.0908842	0.000903105
ERR1051163_MGFunc	-0.0565568	0.0136566
ERR1051164_MGFunc	-0.0745932	0.00205336
ERR1051165_MGFunc	-0.0536551	0.0172383
ERR1051166_MGFunc	-0.0703673	0.0102995
ERR1051167_MGFunc	-0.104842	-0.0218081
ERR1051168_MGFunc	-0.131754	-0.0306711
ERR1051169_MGFunc	-0.101398	-0.0290074
ERR1051170_MGFunc	-0.0930222	-0.0210945
ERR1051171_MGFunc	-0.121272	-0.0262749
ERR1051172_MGFunc	-0.0956974	-0.004287
ERR1051173_MGFunc	-0.10032	-0.0545834
ERR1051174_MGFunc	-0.112154	-0.0293382
ERR1051175_MGFunc	-0.0859439	0.00873617
ERR1051176_MGFunc	-0.0846978	0.0117762
ERR1051177_MGFunc	-0.0729217	-0.00415422
ERR1051178_MGFunc	-0.0941122	0.00288269
ERR1051179_MGFunc	-0.107409	-0.0289078
ERR1051180_MGFunc	-0.104874	-0.0264326
ERR1051181_MGFunc	-0.0975052	-0.0184686
ERR1055226_MGFunc	-0.0919356	-0.0275876
ERR1055227_MGFunc	-0.0717519	0.0146181
ERR1055228_MGFunc	-0.0571627	0.0197268
ERR1055229_MGFunc	-0.0986406	-0.0206177
ERR1055230_MGFunc	-0.0649161	-0.0150592
ERR1055231_MGFunc	-0.11915	-0.02043
SRR3939139_MGFunc	0.0228907	-0.013137
SRR3939140_MGFunc	0.0289874	-0.110917
SRR3939141_MGFunc	0.0228907	-0.013137
SRR3939142_MGFunc	-0.031979	0.0856197
SRR3939143_MGFunc	0.00654058	0.100143
SRR3939144_MGFunc	-0.031979	0.0856197
SRR3939145_MGFunc	0.00654058	0.100143
SRR3939146_MGFunc	-0.00137589	0.0595577
SRR3939147_MGFunc	0.0228907	-0.013137
SRR3939148_MGFunc	0.0228907	-0.013137
SRR3939149_MGFunc	-0.0390331	0.0465918
SRR3939150_MGFunc	0.014637	-0.0836653
SRR3939151_MGFunc	0.0228907	-0.013137
SRR3939152_MGFunc	0.0228907	-0.013137
SRR3939153_MGFunc	0.0228907	-0.013137
SRR3939154_MGFunc	0.0228907	-0.013137
SRR3939155_MGFunc	0.0406889	-0.0984874
SRR3939156_MGFunc	0.0308392	-0.0585159
SRR3939157_MGFunc	0.0228907	-0.013137
SRR3939158_MGFunc	0.0348952	-0.0209422
SRR3939159_MGFunc	0.0228907	-0.013137
SRR3939160_MGFunc	0.0228907	-0.013137
SRR3939161_MGFunc	0.00355882	0.044776
SRR3939162_MGFunc	0.102307	-0.155418
SRR3939163_MGFunc	-0.0107338	0.120996
SRR3939164_MGFunc	0.0228907	-0.013137
SRR3939165_MGFunc	0.0228907	-0.013137
SRR3939166_MGFunc	0.00654058	0.100143
SRR3939167_MGFunc	0.0228907	-0.013137
SRR3939168_MGFunc	-0.031979	0.0856197
SRR3939169_MGFunc	0.0228907	-0.013137
SRR6222172_MGFunc	0.0228907	-0.013137
SRR6222173_MGFunc	-0.044545	0.0589993
SRR6222174_MGFunc	0.00654058	0.100143
SRR6222175_MGFunc	0.00654058	0.100143
SRR6222176_MGFunc	-0.00672896	0.0764948
SRR6222177_MGFunc	0.00654058	0.100143
SRR6222178_MGFunc	-0.0241496	0.00270767
SRR6222179_MGFunc	0.00654058	0.100143
SRR6222180_MGFunc	0.00654058	0.100143
SRR6222181_MGFunc	-0.000954671	0.0755476
SRR6222182_MGFunc	0.0228907	-0.013137
SRR6222183_MGFunc	0.0228907	-0.013137
SRR6222184_MGFunc	0.0228907	-0.013137
SRR6222185_MGFunc	0.0228907	-0.013137
SRR6222186_MGFunc	-0.0231842	0.0450655
SRR6222187_MGFunc	0.00654058	0.100143
SRR6222188_MGFunc	0.0228907	-0.013137
SRR6222189_MGFunc	0.00654058	0.100143
SRR6222190_MGFunc	0.00654058	0.100143
SRR6222191_MGFunc	0.00654058	0.100143
SRR6222192_MGFunc	-0.00944915	0.0769601
SRR6222193_MGFunc	0.00593589	0.0810016
SRR6222194_MGFunc	0.00668436	0.0404407
SRR6222195_MGFunc	0.00654058	0.100143
SRR6222196_MGFunc	0.0228907	-0.013137
SRR6222197_MGFunc	0.0228907	-0.013137
SRR6222198_MGFunc	0.00654058	0.100143
SRR6222199_MGFunc	0.0228907	-0.013137
SRR6222200_MGFunc	0.00654058	0.100143
SRR6222201_MGFunc	0.0228907	-0.013137
SRR6222202_MGFunc	0.0742754	-0.117632
SRR6222203_MGFunc	-0.0113721	0.0220531
SRR6222204_MGFunc	0.024071	-0.0338197
SRR6222205_MGFunc	0.0228907	-0.013137
SRR6222206_MGFunc	0.0228907	-0.013137
SRR6222207_MGFunc	0.00668436	0.0404407
SRR6222208_MGFunc	0.0482716	-0.0356367
SRR6222209_MGFunc	0.0228907	-0.013137
SRR6222210_MGFunc	0.038673	-0.0275663
SRR6222211_MGFunc	0.0747774	-0.0927433
SRR6222212_MGFunc	0.0725731	-0.0254314
SRR6222213_MGFunc	0.072809	-0.106915
SRR6222214_MGFunc	0.0211498	0.0262867
SRR6222215_MGFunc	0.0169825	0.042646
SRR6222216_MGFunc	0.073848	-0.109508
SRR6222217_MGFunc	-0.031979	0.0856197
SRR6222218_MGFunc	0.0734991	-0.116457
SRR6222219_MGFunc	0.0525862	-0.0642472
SRR6222220_MGFunc	0.0567062	-0.0679424
SRR6222221_MGFunc	0.0338171	-0.00817447
SRR6222222_MGFunc	0.0482716	-0.0356367
SRR6222223_MGFunc	0.0442568	-0.0315148
SRR6222224_MGFunc	0.0558371	-0.0690147
SRR6222225_MGFunc	0.0228907	-0.013137
SRR6222226_MGFunc	0.0118148	0.021524
SRR6222227_MGFunc	0.0214116	0.0387828
SRR6222228_MGFunc	0.0163323	0.0465009
SRR6222229_MGFunc	0.0228907	-0.013137
SRR8489014_MGFunc	0.068807	-0.111122
SRR8489015_MGFunc	0.0773513	-0.11455
SRR8489016_MGFunc	0.0747035	-0.123839
SRR8489017_MGFunc	0.0843406	-0.12031
SRR8489018_MGFunc	0.0517781	-0.118796
SRR8489019_MGFunc	0.0471073	-0.110073
SRR8489020_MGFunc	0.0565423	-0.119914
SRR8489021_MGFunc	0.0599484	-0.119965
SRR8489022_MGFunc	0.0590305	-0.126322
SRR8489023_MGFunc	0.0508407	-0.114032
SRR8489024_MGFunc	0.0844968	-0.120812
SRR8489025_MGFunc	0.0867805	-0.116143
SRR8489026_MGFunc	0.0824268	-0.1082
SRR8489027_MGFunc	0.0811029	-0.124226
SRR8489028_MGFunc	0.0857355	-0.128677
SRR8489029_MGFunc	0.0814724	-0.111039
SRR8489030_MGFunc	0.0900253	-0.145802
SRR8489031_MGFunc	0.0880781	-0.118815
SRR8489032_MGFunc	0.075712	-0.140568
SRR8489033_MGFunc	0.0995315	-0.158648
SRR8489034_MGFunc	0.0814114	-0.139688
SRR8489035_MGFunc	0.0841034	-0.109112
SRR8489036_MGFunc	0.0465649	-0.111248
SRR8489037_MGFunc	0.0524332	-0.12031
SRR8489038_MGFunc	0.0626163	-0.127438
SRR8489039_MGFunc	0.0488592	-0.123141
SRR8489040_MGFunc	0.0500223	-0.116003
SRR8489041_MGFunc	0.0515315	-0.11744
SRR8489042_MGFunc	0.0565726	-0.127186
SRR8489043_MGFunc	0.0616687	-0.126926
SRR8489044_MGFunc	0.0542026	-0.122832
SRR8489045_MGFunc	0.058704	-0.126363
SRR4304938_MGFunc	0.052678	-0.0738118
SRR4304939_MGFunc	0.0661395	-0.0841227
SRR4304940_MGFunc	0.0725857	-0.0392033
SRR4304941_MGFunc	0.0577191	-0.0461707
SRR4304942_MGFunc	0.0524638	-0.0413119
SRR4304943_MGFunc	0.0630588	-0.0267237
SRR4304944_MGFunc	0.0506444	-0.0401088
SRR4304945_MGFunc	0.064426	-0.026228
SRR4304946_MGFunc	0.0560985	-0.0402802
SRR4304947_MGFunc	0.0565463	-0.0237122
SRR4304948_MGFunc	0.0584109	-0.0077956
SRR4304949_MGFunc	0.0665535	-0.0673269
SRR4304950_MGFunc	0.0494769	-0.082905
SRR4304951_MGFunc	0.0489202	-0.0889959
SRR4304952_MGFunc	0.0560547	-0.0766828
SRR4304953_MGFunc	0.0547897	-0.0640404
SRR4304954_MGFunc	0.0491535	-0.0717199
SRR4304955_MGFunc	0.0522427	-0.0813801
SRR4304956_MGFunc	0.0537789	-0.0169527
SRR4304957_MGFunc	0.0625186	-0.0919918
SRR4308264_MGFunc	0.0228907	-0.013137
SRR4308265_MGFunc	0.0228907	-0.013137
SRR4308266_MGFunc	0.0228907	-0.013137
SRR4308267_MGFunc	0.0228907	-0.013137
SRR4308268_MGFunc	0.0228907	-0.013137
SRR4308269_MGFunc	0.0228907	-0.013137
SRR4308270_MGFunc	0.0228907	-0.013137
SRR4308271_MGFunc	0.0228907	-0.013137
SRR4308272_MGFunc	0.0228907	-0.013137
SRR4308273_MGFunc	0.0228907	-0.013137
SRR4308274_MGFunc	0.0228907	-0.013137
SRR4308275_MGFunc	0.0228907	-0.013137
SRR4308276_MGFunc	0.0228907	-0.013137
SRR4308277_MGFunc	0.0228907	-0.013137
SRR4308278_MGFunc	-0.0307041	0.0566837
SRR4308279_MGFunc	0.0228907	-0.013137
SRR4308280_MGFunc	0.0228907	-0.013137
SRR4308281_MGFunc	0.0228907	-0.013137
SRR4308282_MGFunc	0.0228907	-0.013137
SRR4308283_MGFunc	0.0228907	-0.013137

## Sheet: Table S6
Table S6. Source data of Fig. 4C
Sample	Function	MGFunc	PICRUSt2
SRR934710	Transporters_[BR:ko02000]	0.154347	0.156483
SRR935524	Transporters_[BR:ko02000]	0.146627	0.147878
SRR7949610	Transporters_[BR:ko02000]	0.16647	0.162712
ERR1051084	Transporters_[BR:ko02000]	0.127026	0.126549
SRR6222172	Transporters_[BR:ko02000]	0	0
ERR1051095	Transporters_[BR:ko02000]	0.133089	0.134799
ERR1051075	Transporters_[BR:ko02000]	0.135384	0.129674
SRR3939165	Transporters_[BR:ko02000]	0	0
ERR1051042	Transporters_[BR:ko02000]	0.124072	0.121243
SRR7949635	Transporters_[BR:ko02000]	0.160357	0.164669
SRR7949640	Transporters_[BR:ko02000]	0	0
ERR1051096	Transporters_[BR:ko02000]	0.123867	0.122038
SRR935501	Transporters_[BR:ko02000]	0.151578	0.155437
ERR3130399	Transporters_[BR:ko02000]	0	0
ERR3130409	Transporters_[BR:ko02000]	0.134805	0.114838
ERR3130391	Transporters_[BR:ko02000]	0.231422	0
ERR3130344	Transporters_[BR:ko02000]	0.1596	0.195203
SRR7949577	Transporters_[BR:ko02000]	0.157621	0.157829
ERR1051114	Transporters_[BR:ko02000]	0.124542	0.120136
SRR6222180	Transporters_[BR:ko02000]	0.168624	0.168624
ERR1051041	Transporters_[BR:ko02000]	0.114819	0.1128
ERR1051074	Transporters_[BR:ko02000]	0.120788	0.121201
SRR4304946	Transporters_[BR:ko02000]	0.129486	0.12729
SRR935586	Transporters_[BR:ko02000]	0.155215	0.154651
ERR3130357	Transporters_[BR:ko02000]	0.171916	0.170607
ERR1051139	Transporters_[BR:ko02000]	0.135961	0.137332
SRR4308270	Transporters_[BR:ko02000]	0	0
ERR1051037	Transporters_[BR:ko02000]	0.123069	0.123506
SRR6222197	Transporters_[BR:ko02000]	0	0
ERR1051055	Transporters_[BR:ko02000]	0.125411	0.124015
SRR3939151	Transporters_[BR:ko02000]	0	0
SRR935545	Transporters_[BR:ko02000]	0.143188	0.14422
SRR935210	Transporters_[BR:ko02000]	0.156985	0.154423
SRR7949616	Transporters_[BR:ko02000]	0.145509	0.151469
SRR4304955	Transporters_[BR:ko02000]	0.125186	0.122475
ERR1051031	Transporters_[BR:ko02000]	0.150582	0.146894
SRR7949596	Transporters_[BR:ko02000]	0.156851	0.153811
ERR3130348	Transporters_[BR:ko02000]	0.156983	0.178909
SRR4304954	Transporters_[BR:ko02000]	0.122852	0.121133
ERR1051024	Transporters_[BR:ko02000]	0.120809	0.119921
ERR1051056	Transporters_[BR:ko02000]	0.126084	0.123732
ERR1051015	Transporters_[BR:ko02000]	0.128355	0.130964
ERR1051130	Transporters_[BR:ko02000]	0.137063	0.13598
SRR7949603	Transporters_[BR:ko02000]	0.186282	0.192219
SRR6222224	Transporters_[BR:ko02000]	0.149241	0.149005
SRR6222200	Transporters_[BR:ko02000]	0.168624	0.168624
ERR3130403	Transporters_[BR:ko02000]	0	0
SRR6222227	Transporters_[BR:ko02000]	0.161724	0.16241
SRR4308276	Transporters_[BR:ko02000]	0	0
ERR3130343	Transporters_[BR:ko02000]	0.154588	0.180943
SRR935207	Transporters_[BR:ko02000]	0.151874	0.155049
ERR1051077	Transporters_[BR:ko02000]	0.117194	0.116945
SRR935237	Transporters_[BR:ko02000]	0.150355	0.144069
SRR7949633	Transporters_[BR:ko02000]	0.154048	0.154778
ERR1051057	Transporters_[BR:ko02000]	0.138639	0.135458
SRR3939144	Transporters_[BR:ko02000]	0.16707	0
SRR8489039	Transporters_[BR:ko02000]	0.126908	0.126881
SRR935497	Transporters_[BR:ko02000]	0.156497	0.161488
ERR3130412	Transporters_[BR:ko02000]	0	0
SRR4308283	Transporters_[BR:ko02000]	0	0
ERR1051020	Transporters_[BR:ko02000]	0.129362	0.125874
SRR935494	Transporters_[BR:ko02000]	0.149264	0.145419
ERR1051142	Transporters_[BR:ko02000]	0.115203	0.113319
SRR6222177	Transporters_[BR:ko02000]	0.168624	0.168624
SRR4308272	Transporters_[BR:ko02000]	0	0
ERR3130338	Transporters_[BR:ko02000]	0.159411	0.176276
SRR6222209	Transporters_[BR:ko02000]	0	0
SRR7949620	Transporters_[BR:ko02000]	0.158256	0.15248
SRR7949631	Transporters_[BR:ko02000]	0.165056	0.16501
SRR3939166	Transporters_[BR:ko02000]	0.168624	0.168624
ERR1051141	Transporters_[BR:ko02000]	0.116964	0.116206
SRR935353	Transporters_[BR:ko02000]	0.147747	0.149819
ERR1051131	Transporters_[BR:ko02000]	0.117964	0.118327
SRR6222226	Transporters_[BR:ko02000]	0.133818	0.168624
SRR4308278	Transporters_[BR:ko02000]	0.170473	0.215306
SRR3939161	Transporters_[BR:ko02000]	0.153521	0.174024
ERR3130368	Transporters_[BR:ko02000]	0.164817	0.198282
SRR8489044	Transporters_[BR:ko02000]	0.127959	0.128007
ERR1051103	Transporters_[BR:ko02000]	0.133895	0.140075
SRR4304940	Transporters_[BR:ko02000]	0.145538	0.143793
SRR934696	Transporters_[BR:ko02000]	0.166783	0.164588
SRR7949617	Transporters_[BR:ko02000]	0.169439	0.16885
SRR935232	Transporters_[BR:ko02000]	0.151644	0.14944
ERR1051086	Transporters_[BR:ko02000]	0.121867	0.118832
ERR1051143	Transporters_[BR:ko02000]	0.124135	0.125117
ERR3130384	Transporters_[BR:ko02000]	0.136073	0.139924
ERR1051100	Transporters_[BR:ko02000]	0.122583	0.119958
SRR935525	Transporters_[BR:ko02000]	0.145013	0.147123
ERR3130359	Transporters_[BR:ko02000]	0.16824	0.169036
SRR6222182	Transporters_[BR:ko02000]	0	0
SRR7949644	Transporters_[BR:ko02000]	0.157644	0.156586
ERR1051126	Transporters_[BR:ko02000]	0.126396	0.120785
SRR6222193	Transporters_[BR:ko02000]	0.158652	0.168624
SRR935568	Transporters_[BR:ko02000]	0.157033	0.154058
ERR1055229	Transporters_[BR:ko02000]	0.125203	0.123794
SRR3939146	Transporters_[BR:ko02000]	0.146233	0.168624
ERR3130377	Transporters_[BR:ko02000]	0.136823	0.141047
SRR935509	Transporters_[BR:ko02000]	0.159293	0.157797
ERR1051166	Transporters_[BR:ko02000]	0.133019	0.127007
ERR3130383	Transporters_[BR:ko02000]	0	0
ERR1051163	Transporters_[BR:ko02000]	0.125332	0.122484
ERR1051013	Transporters_[BR:ko02000]	0.139342	0.134932
SRR6222183	Transporters_[BR:ko02000]	0	0
SRR935578	Transporters_[BR:ko02000]	0.153677	0.154138
SRR935331	Transporters_[BR:ko02000]	0.154751	0.153544
SRR934695	Transporters_[BR:ko02000]	0.155992	0.155594
SRR6222214	Transporters_[BR:ko02000]	0.160651	0.16056
SRR934707	Transporters_[BR:ko02000]	0.156591	0.159055
ERR1051162	Transporters_[BR:ko02000]	0.128585	0.123926
SRR6222210	Transporters_[BR:ko02000]	0.153638	0.153781
SRR935517	Transporters_[BR:ko02000]	0.157408	0.158541
ERR3130388	Transporters_[BR:ko02000]	0.148416	0.163266
SRR7949600	Transporters_[BR:ko02000]	0.159927	0.155159
ERR1051119	Transporters_[BR:ko02000]	0.125365	0.125397
SRR8489035	Transporters_[BR:ko02000]	0.152443	0.152601
ERR1055231	Transporters_[BR:ko02000]	0.118057	0.117781
ERR1051026	Transporters_[BR:ko02000]	0.126275	0.12598
SRR6222206	Transporters_[BR:ko02000]	0	0
SRR4308266	Transporters_[BR:ko02000]	0	0
ERR1051087	Transporters_[BR:ko02000]	0.127562	0.131035
SRR7949585	Transporters_[BR:ko02000]	0.165668	0.163794
SRR934694	Transporters_[BR:ko02000]	0.166366	0.168229
SRR7949583	Transporters_[BR:ko02000]	0.157048	0.148223
SRR8489016	Transporters_[BR:ko02000]	0.14288	0.14243
ERR1051062	Transporters_[BR:ko02000]	0.126112	0.11154
ERR1051152	Transporters_[BR:ko02000]	0.13016	0.128957
SRR935328	Transporters_[BR:ko02000]	0.157272	0.157533
ERR1051169	Transporters_[BR:ko02000]	0.128026	0.125713
ERR3130385	Transporters_[BR:ko02000]	0.145837	0.163509
SRR935499	Transporters_[BR:ko02000]	0.15081	0.149186
ERR3130406	Transporters_[BR:ko02000]	0	0
SRR935533	Transporters_[BR:ko02000]	0.1295	0.145446
SRR935230	Transporters_[BR:ko02000]	0.145593	0.141503
ERR1051052	Transporters_[BR:ko02000]	0.123705	0.125056
SRR3939163	Transporters_[BR:ko02000]	0.134995	0.134995
SRR935212	Transporters_[BR:ko02000]	0.163828	0.159732
SRR7949636	Transporters_[BR:ko02000]	0.163187	0.160499
SRR935519	Transporters_[BR:ko02000]	0.149435	0.151625
ERR3130382	Transporters_[BR:ko02000]	0.138894	0.136276
SRR7949590	Transporters_[BR:ko02000]	0.155559	0.147582
ERR3130352	Transporters_[BR:ko02000]	0.142241	0.145487
ERR1051123	Transporters_[BR:ko02000]	0.135658	0.118779
SRR7949602	Transporters_[BR:ko02000]	0.164182	0.158777
SRR934649	Transporters_[BR:ko02000]	0.161858	0.158981
ERR1051089	Transporters_[BR:ko02000]	0.119817	0.117938
ERR1051046	Transporters_[BR:ko02000]	0.132057	0.128881
ERR1051030	Transporters_[BR:ko02000]	0.12642	0.124514
ERR1051144	Transporters_[BR:ko02000]	0.119963	0.120335
ERR1051151	Transporters_[BR:ko02000]	0.137437	0.135837
SRR935206	Transporters_[BR:ko02000]	0.164204	0.164108
ERR1051032	Transporters_[BR:ko02000]	0.148845	0.14919
SRR7949584	Transporters_[BR:ko02000]	0.154178	0.155883
SRR7949594	Transporters_[BR:ko02000]	0.154933	0.15015
ERR3130341	Transporters_[BR:ko02000]	0.157876	0.156866
ERR1051125	Transporters_[BR:ko02000]	0.118827	0.110086
SRR935526	Transporters_[BR:ko02000]	0.150652	0.155778
SRR6222199	Transporters_[BR:ko02000]	0	0
SRR4304943	Transporters_[BR:ko02000]	0.139893	0.138343
SRR935575	Transporters_[BR:ko02000]	0.151836	0.155008
SRR7949598	Transporters_[BR:ko02000]	0.176382	0.189926
SRR934713	Transporters_[BR:ko02000]	0.155282	0.161212
SRR6222195	Transporters_[BR:ko02000]	0.168624	0.168624
SRR935496	Transporters_[BR:ko02000]	0.156429	0.148196
SRR6222203	Transporters_[BR:ko02000]	0.105209	0
ERR1051066	Transporters_[BR:ko02000]	0.133684	0.130893
SRR4304939	Transporters_[BR:ko02000]	0.132887	0.127966
ERR1051165	Transporters_[BR:ko02000]	0.139229	0.132967
SRR6222174	Transporters_[BR:ko02000]	0.168624	0.168624
ERR1051129	Transporters_[BR:ko02000]	0.134396	0.132356
SRR7949641	Transporters_[BR:ko02000]	0.163242	0.18555
ERR1051047	Transporters_[BR:ko02000]	0.157144	0.154686
ERR1051156	Transporters_[BR:ko02000]	0.125176	0.122072
SRR6222185	Transporters_[BR:ko02000]	0	0
SRR935231	Transporters_[BR:ko02000]	0.160073	0.157978
SRR934705	Transporters_[BR:ko02000]	0.148856	0.147845
ERR1051105	Transporters_[BR:ko02000]	0.12296	0.121803
ERR1051174	Transporters_[BR:ko02000]	0.120462	0.119538
ERR3130414	Transporters_[BR:ko02000]	0	0
ERR3130393	Transporters_[BR:ko02000]	0.12615	0.114719
SRR935583	Transporters_[BR:ko02000]	0.125379	0.127677
SRR8489022	Transporters_[BR:ko02000]	0.129392	0.128951
ERR1051172	Transporters_[BR:ko02000]	0.12276	0.122413
ERR3130340	Transporters_[BR:ko02000]	0.168293	0.168352
ERR3130339	Transporters_[BR:ko02000]	0.154721	0.161197
SRR4304949	Transporters_[BR:ko02000]	0.137674	0.133144
ERR1051019	Transporters_[BR:ko02000]	0.130604	0.126636
ERR3130363	Transporters_[BR:ko02000]	0.159263	0.184965
ERR1051093	Transporters_[BR:ko02000]	0.129774	0.118505
SRR935227	Transporters_[BR:ko02000]	0.153185	0.152731
SRR935572	Transporters_[BR:ko02000]	0.150413	0.151309
SRR4308275	Transporters_[BR:ko02000]	0	0
ERR1051106	Transporters_[BR:ko02000]	0.12438	0.122869
SRR8489033	Transporters_[BR:ko02000]	0.154123	0.151137
SRR4308279	Transporters_[BR:ko02000]	0	0
SRR8489031	Transporters_[BR:ko02000]	0.153555	0.151839
SRR4308269	Transporters_[BR:ko02000]	0	0
ERR3130411	Transporters_[BR:ko02000]	0.14379	0.126788
SRR3939169	Transporters_[BR:ko02000]	0	0
ERR1051104	Transporters_[BR:ko02000]	0.136374	0.132689
SRR3939149	Transporters_[BR:ko02000]	0.144196	0.144196
SRR7949642	Transporters_[BR:ko02000]	0.152682	0.162343
SRR4304947	Transporters_[BR:ko02000]	0.132928	0.132686
SRR934704	Transporters_[BR:ko02000]	0.146432	0.152846
SRR8489037	Transporters_[BR:ko02000]	0.126055	0.125874
SRR3939168	Transporters_[BR:ko02000]	0.16707	0
SRR3939159	Transporters_[BR:ko02000]	0	0
ERR3130397	Transporters_[BR:ko02000]	0	0
SRR6222205	Transporters_[BR:ko02000]	0	0
SRR6222179	Transporters_[BR:ko02000]	0.168624	0.168624
SRR935205	Transporters_[BR:ko02000]	0.153152	0.153349
SRR935582	Transporters_[BR:ko02000]	0.142153	0.14151
SRR7949643	Transporters_[BR:ko02000]	0.157589	0.156018
SRR7949629	Transporters_[BR:ko02000]	0.161014	0.154851
SRR934709	Transporters_[BR:ko02000]	0.163634	0.162278
SRR6222216	Transporters_[BR:ko02000]	0.143541	0.145234
ERR1051138	Transporters_[BR:ko02000]	0.125158	0.122941
SRR935585	Transporters_[BR:ko02000]	0.145994	0.147656
ERR1051036	Transporters_[BR:ko02000]	0.120523	0.118446
SRR3939142	Transporters_[BR:ko02000]	0.16707	0
SRR934693	Transporters_[BR:ko02000]	0.154135	0.156842
ERR1051048	Transporters_[BR:ko02000]	0.112183	0.112598
SRR935515	Transporters_[BR:ko02000]	0.144045	0.143926
SRR7949639	Transporters_[BR:ko02000]	0.160175	0.156891
ERR1051135	Transporters_[BR:ko02000]	0.169063	0.169196
ERR1051081	Transporters_[BR:ko02000]	0.121082	0.118827
ERR1051159	Transporters_[BR:ko02000]	0.12463	0.126394
SRR935573	Transporters_[BR:ko02000]	0.15476	0.154403
SRR8489020	Transporters_[BR:ko02000]	0.129462	0.129567
SRR935234	Transporters_[BR:ko02000]	0.138758	0.137539
SRR7949592	Transporters_[BR:ko02000]	0.168087	0.168305
ERR3130337	Transporters_[BR:ko02000]	0.166434	0.165446
ERR1051082	Transporters_[BR:ko02000]	0.121906	0.122122
SRR934706	Transporters_[BR:ko02000]	0.15942	0.163476
ERR1051068	Transporters_[BR:ko02000]	0.146341	0.146928
SRR7949638	Transporters_[BR:ko02000]	0.144986	0.138438
SRR4304941	Transporters_[BR:ko02000]	0.131137	0.128775
SRR4308267	Transporters_[BR:ko02000]	0	0
ERR1051034	Transporters_[BR:ko02000]	0.121664	0.118262
SRR3939150	Transporters_[BR:ko02000]	0.108567	0
SRR935335	Transporters_[BR:ko02000]	0.147005	0.147779
SRR6222207	Transporters_[BR:ko02000]	0.157464	0.158807
ERR3130410	Transporters_[BR:ko02000]	0.142418	0.145862
SRR7949582	Transporters_[BR:ko02000]	0.153787	0.152134
ERR1051070	Transporters_[BR:ko02000]	0.133526	0.130227
ERR1051060	Transporters_[BR:ko02000]	0.142422	0.140335
ERR1051107	Transporters_[BR:ko02000]	0.123329	0.122259
SRR7949619	Transporters_[BR:ko02000]	0.156156	0.147344
SRR7949623	Transporters_[BR:ko02000]	0.157628	0.153645
SRR6222194	Transporters_[BR:ko02000]	0.157464	0.158807
SRR935580	Transporters_[BR:ko02000]	0.164785	0.159229
ERR1051109	Transporters_[BR:ko02000]	0.117686	0.118175
SRR6222223	Transporters_[BR:ko02000]	0.154073	0.153979
SRR8489029	Transporters_[BR:ko02000]	0.14859	0.148267
SRR3939158	Transporters_[BR:ko02000]	0.12487	0.129636
ERR1051051	Transporters_[BR:ko02000]	0.109695	0.109449
SRR4304951	Transporters_[BR:ko02000]	0.119809	0.120241
SRR6222176	Transporters_[BR:ko02000]	0.158377	0.168624
SRR7949612	Transporters_[BR:ko02000]	0.158947	0.161044
ERR1051049	Transporters_[BR:ko02000]	0.126597	0.126391
SRR934692	Transporters_[BR:ko02000]	0.16851	0.166029
SRR7949611	Transporters_[BR:ko02000]	0.151069	0.146155
ERR3130380	Transporters_[BR:ko02000]	0.177435	0.187623
ERR1051071	Transporters_[BR:ko02000]	0.146207	0.147202
SRR935584	Transporters_[BR:ko02000]	0.12248	0.123707
ERR1051110	Transporters_[BR:ko02000]	0.120052	0.119795
SRR935502	Transporters_[BR:ko02000]	0.151782	0.154107
SRR8489019	Transporters_[BR:ko02000]	0.123894	0.123635
SRR6222221	Transporters_[BR:ko02000]	0.157373	0.157514
SRR7949601	Transporters_[BR:ko02000]	0.159765	0.157579
SRR6222178	Transporters_[BR:ko02000]	0.138455	0.141326
ERR1051161	Transporters_[BR:ko02000]	0.125656	0.120946
ERR1051059	Transporters_[BR:ko02000]	0.117798	0.1146
ERR3130389	Transporters_[BR:ko02000]	0.147431	0.153678
SRR935233	Transporters_[BR:ko02000]	0.151127	0.145168
SRR935576	Transporters_[BR:ko02000]	0.143163	0.149509
SRR935521	Transporters_[BR:ko02000]	0.148809	0.149769
SRR935577	Transporters_[BR:ko02000]	0.154755	0.150752
SRR3939155	Transporters_[BR:ko02000]	0.110845	0.113863
ERR1051043	Transporters_[BR:ko02000]	0.121052	0.116385
ERR3130369	Transporters_[BR:ko02000]	0.164043	0.19215
ERR1051128	Transporters_[BR:ko02000]	0.123396	0.122626
ERR1055227	Transporters_[BR:ko02000]	0.12916	0.122409
SRR935546	Transporters_[BR:ko02000]	0.167673	0.167229
ERR1051136	Transporters_[BR:ko02000]	0.152162	0.152318
ERR3130366	Transporters_[BR:ko02000]	0.150827	0.180101
SRR935587	Transporters_[BR:ko02000]	0.145087	0.148328
SRR7949624	Transporters_[BR:ko02000]	0.169652	0.16606
SRR935574	Transporters_[BR:ko02000]	0.134362	0.136042
ERR1051097	Transporters_[BR:ko02000]	0.126031	0.124182
SRR4308274	Transporters_[BR:ko02000]	0	0
SRR8489034	Transporters_[BR:ko02000]	0.148675	0.147766
SRR6222173	Transporters_[BR:ko02000]	0.141326	0.141326
ERR1055230	Transporters_[BR:ko02000]	0.135016	0.131052
ERR3130395	Transporters_[BR:ko02000]	0.134567	0.137618
SRR4304942	Transporters_[BR:ko02000]	0.126877	0.125897
ERR3130346	Transporters_[BR:ko02000]	0.155478	0.172508
ERR3130413	Transporters_[BR:ko02000]	0	0
SRR7949578	Transporters_[BR:ko02000]	0.154169	0.153841
SRR7949615	Transporters_[BR:ko02000]	0.155366	0.149431
SRR935235	Transporters_[BR:ko02000]	0.157045	0.152627
ERR1051025	Transporters_[BR:ko02000]	0.143311	0.137689
SRR6222181	Transporters_[BR:ko02000]	0.15407	0.151556
SRR935581	Transporters_[BR:ko02000]	0.146859	0.146735
SRR8489014	Transporters_[BR:ko02000]	0.142016	0.14166
SRR935229	Transporters_[BR:ko02000]	0.147273	0.148636
SRR7949605	Transporters_[BR:ko02000]	0.160957	0.155699
SRR6222188	Transporters_[BR:ko02000]	0	0
SRR8489028	Transporters_[BR:ko02000]	0.153149	0.151847
SRR3939160	Transporters_[BR:ko02000]	0	0
ERR3130402	Transporters_[BR:ko02000]	0.201179	0
SRR7949634	Transporters_[BR:ko02000]	0.160108	0.156824
SRR6222184	Transporters_[BR:ko02000]	0	0
ERR1051064	Transporters_[BR:ko02000]	0.131422	0.131529
ERR3130405	Transporters_[BR:ko02000]	0.204861	0
ERR3130358	Transporters_[BR:ko02000]	0.168412	0.169819
ERR3130355	Transporters_[BR:ko02000]	0.131181	0.135448
SRR6222201	Transporters_[BR:ko02000]	0	0
SRR3939148	Transporters_[BR:ko02000]	0	0
ERR1051058	Transporters_[BR:ko02000]	0.113327	0.106739
ERR1051076	Transporters_[BR:ko02000]	0.131172	0.127505
ERR1051157	Transporters_[BR:ko02000]	0.132795	0.127682
SRR7949607	Transporters_[BR:ko02000]	0.143044	0.142095
SRR8489018	Transporters_[BR:ko02000]	0.126292	0.126024
SRR6222217	Transporters_[BR:ko02000]	0.16707	0
SRR7949646	Transporters_[BR:ko02000]	0.154181	0.153112
SRR8489040	Transporters_[BR:ko02000]	0.124044	0.124095
SRR7949579	Transporters_[BR:ko02000]	0.169987	0.168768
SRR7949597	Transporters_[BR:ko02000]	0.157442	0.155264
SRR3939147	Transporters_[BR:ko02000]	0	0
ERR1055228	Transporters_[BR:ko02000]	0.134822	0.131993
SRR3939141	Transporters_[BR:ko02000]	0	0
SRR3939154	Transporters_[BR:ko02000]	0	0
ERR1051080	Transporters_[BR:ko02000]	0.126287	0.124893
SRR7949626	Transporters_[BR:ko02000]	0.155237	0.145662
SRR935332	Transporters_[BR:ko02000]	0.158338	0.158852
SRR3939157	Transporters_[BR:ko02000]	0	0
SRR7949595	Transporters_[BR:ko02000]	0.155751	0.155079
SRR7949606	Transporters_[BR:ko02000]	0.157579	0.154366
SRR3939153	Transporters_[BR:ko02000]	0	0
ERR3130381	Transporters_[BR:ko02000]	0.15393	0.170633
SRR7949648	Transporters_[BR:ko02000]	0.16993	0.161854
SRR7949587	Transporters_[BR:ko02000]	0.157931	0.156822
ERR1051038	Transporters_[BR:ko02000]	0.12411	0.122224
ERR1051133	Transporters_[BR:ko02000]	0.142616	0.145574
ERR1051018	Transporters_[BR:ko02000]	0.128639	0.125131
ERR3130354	Transporters_[BR:ko02000]	0.133284	0.139505
ERR3130386	Transporters_[BR:ko02000]	0.158214	0.1345
SRR4308282	Transporters_[BR:ko02000]	0	0
SRR935579	Transporters_[BR:ko02000]	0.133382	0.134273
ERR1051160	Transporters_[BR:ko02000]	0.109934	0.110574
SRR6222190	Transporters_[BR:ko02000]	0.168624	0.168624
SRR3939139	Transporters_[BR:ko02000]	0	0
ERR1051177	Transporters_[BR:ko02000]	0.134218	0.134312
SRR7949604	Transporters_[BR:ko02000]	0.158005	0.154615
SRR4308281	Transporters_[BR:ko02000]	0	0
ERR1051180	Transporters_[BR:ko02000]	0.127625	0.124789
ERR1051175	Transporters_[BR:ko02000]	0.120487	0.117719
SRR7949593	Transporters_[BR:ko02000]	0	0
SRR4308268	Transporters_[BR:ko02000]	0	0
SRR7949591	Transporters_[BR:ko02000]	0.154761	0.156208
ERR3130408	Transporters_[BR:ko02000]	0.132446	0.145517
SRR934701	Transporters_[BR:ko02000]	0.159662	0.154143
SRR4304956	Transporters_[BR:ko02000]	0.13793	0.136955
ERR3130362	Transporters_[BR:ko02000]	0.157624	0.178232
SRR3939164	Transporters_[BR:ko02000]	0	0
ERR1051073	Transporters_[BR:ko02000]	0.113343	0.112506
SRR7949625	Transporters_[BR:ko02000]	0.156488	0.15182
SRR6222215	Transporters_[BR:ko02000]	0.162612	0.16266
ERR1051111	Transporters_[BR:ko02000]	0.125097	0.126119
SRR4304938	Transporters_[BR:ko02000]	0.125761	0.123406
SRR8489026	Transporters_[BR:ko02000]	0.151127	0.150334
ERR1051150	Transporters_[BR:ko02000]	0.121198	0.121046
SRR6222212	Transporters_[BR:ko02000]	0.15196	0.15554
ERR1051155	Transporters_[BR:ko02000]	0.125654	0.123831
SRR3939143	Transporters_[BR:ko02000]	0.168624	0.168624
SRR8489015	Transporters_[BR:ko02000]	0.146748	0.145873
SRR7949621	Transporters_[BR:ko02000]	0.155712	0.15214
ERR1051171	Transporters_[BR:ko02000]	0.11678	0.118165
SRR8489036	Transporters_[BR:ko02000]	0.123616	0.1244
ERR1051146	Transporters_[BR:ko02000]	0.119006	0.120992
ERR3130378	Transporters_[BR:ko02000]	0.148022	0.148827
SRR3939167	Transporters_[BR:ko02000]	0	0
ERR1051116	Transporters_[BR:ko02000]	0.123875	0.121471
ERR3130345	Transporters_[BR:ko02000]	0.15831	0.187998
ERR1051028	Transporters_[BR:ko02000]	0.139819	0.139498
ERR3130371	Transporters_[BR:ko02000]	0.164816	0.194149
ERR1051016	Transporters_[BR:ko02000]	0.127181	0.124325
ERR1051167	Transporters_[BR:ko02000]	0.122825	0.121601
ERR1051091	Transporters_[BR:ko02000]	0.129041	0.129438
ERR1051127	Transporters_[BR:ko02000]	0.120646	0.124105
ERR1051158	Transporters_[BR:ko02000]	0.12735	0.11523
SRR8489045	Transporters_[BR:ko02000]	0.128739	0.128917
ERR1051022	Transporters_[BR:ko02000]	0.123634	0.121688
SRR6222204	Transporters_[BR:ko02000]	0.0648148	0
SRR935238	Transporters_[BR:ko02000]	0.152824	0.152407
SRR7949627	Transporters_[BR:ko02000]	0.161729	0.159111
ERR1051079	Transporters_[BR:ko02000]	0.119659	0.119717
SRR935344	Transporters_[BR:ko02000]	0.153497	0.147975
ERR1051090	Transporters_[BR:ko02000]	0.126718	0.11885
SRR6222220	Transporters_[BR:ko02000]	0.15106	0.151116
SRR935543	Transporters_[BR:ko02000]	0.156597	0.15742
SRR935204	Transporters_[BR:ko02000]	0.147696	0.146526
SRR934708	Transporters_[BR:ko02000]	0.145502	0.146807
ERR1051092	Transporters_[BR:ko02000]	0.13501	0.131539
SRR7949588	Transporters_[BR:ko02000]	0.15281	0.146454
SRR3939152	Transporters_[BR:ko02000]	0	0
ERR3130353	Transporters_[BR:ko02000]	0.140609	0.154446
ERR3130396	Transporters_[BR:ko02000]	0	0
SRR6222196	Transporters_[BR:ko02000]	0	0
SRR4308273	Transporters_[BR:ko02000]	0	0
SRR7949637	Transporters_[BR:ko02000]	0.153936	0.150715
SRR6222211	Transporters_[BR:ko02000]	0.146559	0.145087
ERR3130398	Transporters_[BR:ko02000]	0.0810398	0
SRR935513	Transporters_[BR:ko02000]	0.160718	0.161973
ERR1051017	Transporters_[BR:ko02000]	0.124108	0.120728
ERR3130404	Transporters_[BR:ko02000]	0	0
SRR934712	Transporters_[BR:ko02000]	0.155075	0.154062
SRR935556	Transporters_[BR:ko02000]	0.152283	0.150269
SRR7949613	Transporters_[BR:ko02000]	0.156972	0.15415
ERR1051029	Transporters_[BR:ko02000]	0.133855	0.12877
SRR4304948	Transporters_[BR:ko02000]	0.137867	0.139464
SRR8489027	Transporters_[BR:ko02000]	0.148935	0.145412
SRR6222228	Transporters_[BR:ko02000]	0.127996	0.168624
ERR1051117	Transporters_[BR:ko02000]	0.134721	0.130017
ERR1051153	Transporters_[BR:ko02000]	0.123828	0.118385
SRR4304945	Transporters_[BR:ko02000]	0.140342	0.138763
ERR1051098	Transporters_[BR:ko02000]	0.125955	0.124469
ERR1051023	Transporters_[BR:ko02000]	0.14231	0.137944
SRR8489038	Transporters_[BR:ko02000]	0.133359	0.13328
ERR3130367	Transporters_[BR:ko02000]	0.146864	0.164183
SRR6222208	Transporters_[BR:ko02000]	0.138211	0.138211
ERR1051173	Transporters_[BR:ko02000]	0.125858	0.124365
SRR934622	Transporters_[BR:ko02000]	0.159271	0.160254
ERR1051181	Transporters_[BR:ko02000]	0.125161	0.124968
ERR1051063	Transporters_[BR:ko02000]	0.117764	0.108348
ERR3130390	Transporters_[BR:ko02000]	0	0
SRR6222192	Transporters_[BR:ko02000]	0.16515	0.167934
ERR1051121	Transporters_[BR:ko02000]	0.117381	0.116933
ERR3130373	Transporters_[BR:ko02000]	0.18357	0.214489
SRR7949618	Transporters_[BR:ko02000]	0.156364	0.156575
ERR1051045	Transporters_[BR:ko02000]	0.13124	0.128219
ERR1051053	Transporters_[BR:ko02000]	0.122486	0.121468
ERR3130394	Transporters_[BR:ko02000]	0.17045	0.164212
ERR3130400	Transporters_[BR:ko02000]	0	0
SRR8489024	Transporters_[BR:ko02000]	0.150885	0.151008
SRR8489021	Transporters_[BR:ko02000]	0.13184	0.132122
ERR1051137	Transporters_[BR:ko02000]	0.130005	0.129277
ERR1051170	Transporters_[BR:ko02000]	0.12764	0.125936
SRR7949614	Transporters_[BR:ko02000]	0.158887	0.154104
ERR1051094	Transporters_[BR:ko02000]	0.121906	0.109104
ERR1051021	Transporters_[BR:ko02000]	0.124701	0.124054
SRR8489023	Transporters_[BR:ko02000]	0.126475	0.125958
SRR4308280	Transporters_[BR:ko02000]	0	0
ERR3130350	Transporters_[BR:ko02000]	0.170061	0.196365
ERR1051044	Transporters_[BR:ko02000]	0.133001	0.131035
SRR934561	Transporters_[BR:ko02000]	0.163218	0.161916
SRR7949628	Transporters_[BR:ko02000]	0.176826	0.17181
ERR3130347	Transporters_[BR:ko02000]	0.171939	0.198637
SRR935571	Transporters_[BR:ko02000]	0.149249	0.150558
SRR6222202	Transporters_[BR:ko02000]	0.143791	0.19391
SRR935209	Transporters_[BR:ko02000]	0.144819	0.142916
SRR6222218	Transporters_[BR:ko02000]	0.14379	0.143816
SRR8489032	Transporters_[BR:ko02000]	0.162596	0.147355
SRR7949608	Transporters_[BR:ko02000]	0.16147	0.157091
ERR1051149	Transporters_[BR:ko02000]	0.131353	0.130854
ERR1051083	Transporters_[BR:ko02000]	0.118945	0.118532
ERR1051134	Transporters_[BR:ko02000]	0.167702	0.168183
ERR1051078	Transporters_[BR:ko02000]	0.111884	0.111877
ERR1051054	Transporters_[BR:ko02000]	0.126585	0.125375
ERR1051027	Transporters_[BR:ko02000]	0.133628	0.13191
SRR4308264	Transporters_[BR:ko02000]	0	0
SRR7949630	Transporters_[BR:ko02000]	0.159813	0.155296
SRR934703	Transporters_[BR:ko02000]	0.15119	0.150895
ERR1051069	Transporters_[BR:ko02000]	0.132834	0.130935
SRR6222191	Transporters_[BR:ko02000]	0.168624	0.168624
ERR3130376	Transporters_[BR:ko02000]	0.140368	0.162545
SRR6222186	Transporters_[BR:ko02000]	0.15646	0.156168
SRR4304950	Transporters_[BR:ko02000]	0.122585	0.122621
ERR1051179	Transporters_[BR:ko02000]	0.126126	0.123454
ERR1051088	Transporters_[BR:ko02000]	0.121135	0.123367
ERR1051148	Transporters_[BR:ko02000]	0.131841	0.128721
SRR935208	Transporters_[BR:ko02000]	0.161489	0.163904
SRR935535	Transporters_[BR:ko02000]	0.146421	0.145848
SRR935236	Transporters_[BR:ko02000]	0.147895	0.14999
SRR7949647	Transporters_[BR:ko02000]	0.153496	0.153098
SRR935506	Transporters_[BR:ko02000]	0.154479	0.154441
SRR934711	Transporters_[BR:ko02000]	0.153618	0.155418
SRR935338	Transporters_[BR:ko02000]	0.145111	0.147948
ERR3130364	Transporters_[BR:ko02000]	0.165762	0.182912
ERR3130387	Transporters_[BR:ko02000]	0.134141	0.13459
ERR1051140	Transporters_[BR:ko02000]	0.120995	0.119846
SRR7949589	Transporters_[BR:ko02000]	0.152682	0.149977
ERR1051061	Transporters_[BR:ko02000]	0.129015	0.127705
ERR3130342	Transporters_[BR:ko02000]	0.146524	0.162184
ERR1051040	Transporters_[BR:ko02000]	0.130142	0.124998
ERR1051113	Transporters_[BR:ko02000]	0.125088	0.119418
SRR4308277	Transporters_[BR:ko02000]	0	0
ERR3130407	Transporters_[BR:ko02000]	0.0810398	0
ERR1051067	Transporters_[BR:ko02000]	0.122121	0.11437
SRR6222213	Transporters_[BR:ko02000]	0.144378	0.145825
SRR7949645	Transporters_[BR:ko02000]	0.162256	0.157819
ERR1051099	Transporters_[BR:ko02000]	0.124765	0.121995
SRR4304953	Transporters_[BR:ko02000]	0.125661	0.123517
ERR1051122	Transporters_[BR:ko02000]	0.124516	0.122458
ERR1051033	Transporters_[BR:ko02000]	0.126676	0.124572
ERR1051176	Transporters_[BR:ko02000]	0.122251	0.118799
SRR6222187	Transporters_[BR:ko02000]	0.168624	0.168624
SRR7949632	Transporters_[BR:ko02000]	0.153355	0.143026
ERR1051132	Transporters_[BR:ko02000]	0.121971	0.116834
SRR3939145	Transporters_[BR:ko02000]	0.168624	0.168624
ERR1051014	Transporters_[BR:ko02000]	0.122746	0.120199
ERR1051112	Transporters_[BR:ko02000]	0.130639	0.129641
SRR6222175	Transporters_[BR:ko02000]	0.168624	0.168624
SRR3939156	Transporters_[BR:ko02000]	0.0955535	0.110092
SRR935336	Transporters_[BR:ko02000]	0.130629	0.131814
SRR4304944	Transporters_[BR:ko02000]	0.124892	0.123109
ERR3130401	Transporters_[BR:ko02000]	0.129706	0.128531
SRR935334	Transporters_[BR:ko02000]	0.156288	0.159232
ERR1051168	Transporters_[BR:ko02000]	0.113815	0.114761
SRR7949622	Transporters_[BR:ko02000]	0.157238	0.153167
ERR1051145	Transporters_[BR:ko02000]	0.121808	0.12191
SRR3939140	Transporters_[BR:ko02000]	0.111111	0
ERR1051050	Transporters_[BR:ko02000]	0.124341	0.12316
SRR4308271	Transporters_[BR:ko02000]	0	0
SRR7949581	Transporters_[BR:ko02000]	0.163421	0.158503
ERR1051118	Transporters_[BR:ko02000]	0.127896	0.122826
SRR935500	Transporters_[BR:ko02000]	0.141688	0.139543
SRR8489017	Transporters_[BR:ko02000]	0.149969	0.148355
ERR1051147	Transporters_[BR:ko02000]	0.135988	0.132756
SRR4304952	Transporters_[BR:ko02000]	0.126245	0.126378
SRR6222219	Transporters_[BR:ko02000]	0.147555	0.147555
ERR3130392	Transporters_[BR:ko02000]	0.127532	0.135912
SRR4304957	Transporters_[BR:ko02000]	0.131947	0.128244
SRR6222225	Transporters_[BR:ko02000]	0	0
SRR6222189	Transporters_[BR:ko02000]	0.168624	0.168624
SRR6222222	Transporters_[BR:ko02000]	0.138211	0.138211
ERR1051115	Transporters_[BR:ko02000]	0.119174	0.119001
ERR1051101	Transporters_[BR:ko02000]	0.118404	0.117789
ERR1051072	Transporters_[BR:ko02000]	0.142458	0.139644
ERR1051039	Transporters_[BR:ko02000]	0.129075	0.125836
ERR1051102	Transporters_[BR:ko02000]	0.119625	0.117986
SRR7949609	Transporters_[BR:ko02000]	0.152986	0.151128
SRR3939162	Transporters_[BR:ko02000]	0.140491	0.159001
ERR3130379	Transporters_[BR:ko02000]	0.14057	0.141563
SRR8489042	Transporters_[BR:ko02000]	0.126828	0.126809
ERR1051120	Transporters_[BR:ko02000]	0.120853	0.120962
SRR8489025	Transporters_[BR:ko02000]	0.153445	0.152567
ERR1055226	Transporters_[BR:ko02000]	0.127263	0.126459
ERR1051178	Transporters_[BR:ko02000]	0.121223	0.125735
ERR3130370	Transporters_[BR:ko02000]	0.143792	0.153778
ERR3130356	Transporters_[BR:ko02000]	0.13464	0.144866
SRR935551	Transporters_[BR:ko02000]	0.168112	0.167474
SRR8489030	Transporters_[BR:ko02000]	0.154528	0.14988
ERR1051108	Transporters_[BR:ko02000]	0.123268	0.122408
SRR7949586	Transporters_[BR:ko02000]	0.15712	0.156403
SRR7949580	Transporters_[BR:ko02000]	0.163513	0.158685
ERR1051035	Transporters_[BR:ko02000]	0.132658	0.129678
ERR1051164	Transporters_[BR:ko02000]	0.123998	0.120721
SRR8489043	Transporters_[BR:ko02000]	0.131436	0.131521
SRR935504	Transporters_[BR:ko02000]	0.152771	0.157057
ERR1051065	Transporters_[BR:ko02000]	0.135862	0.130926
ERR1051124	Transporters_[BR:ko02000]	0.119357	0.115102
SRR935565	Transporters_[BR:ko02000]	0.125635	0.125908
SRR4308265	Transporters_[BR:ko02000]	0	0
SRR6222229	Transporters_[BR:ko02000]	0	0
ERR1051154	Transporters_[BR:ko02000]	0.126183	0.120304
ERR1051085	Transporters_[BR:ko02000]	0.121242	0.118829
SRR6222198	Transporters_[BR:ko02000]	0.168624	0.168624
SRR8489041	Transporters_[BR:ko02000]	0.12645	0.126424
SRR934710	DNA_repair_and_recombination_proteins_[BR:ko03400]	0.0583571	0.0578529
SRR935524	DNA_repair_and_recombination_proteins_[BR:ko03400]	0.0554445	0.0535745
SRR7949610	DNA_repair_and_recombination_proteins_[BR:ko03400]	0.054631	0.0526208
ERR1051084	DNA_repair_and_recombination_proteins_[BR:ko03400]	0.0499409	0.0499468
SRR6222172	DNA_repair_and_recombination_proteins_[BR:ko03400]	0	0
ERR1051095	DNA_repair_and_recombination_proteins_[BR:ko03400]	0.0551368	0.05278
ERR1051075	DNA_repair_and_recombination_proteins_[BR:ko03400]	0.054103	0.0551156
SRR3939165	DNA_repair_and_recombination_proteins_[BR:ko03400]	0	0
ERR1051042	DNA_repair_and_recombination_proteins_[BR:ko03400]	0.0510494	0.050423
SRR7949635	DNA_repair_and_recombination_proteins_[BR:ko03400]	0.051083	0.0514058
SRR7949640	DNA_repair_and_recombination_proteins_[BR:ko03400]	0	0
ERR1051096	DNA_repair_and_recombination_proteins_[BR:ko03400]	0.0561266	0.055298
SRR935501	DNA_repair_and_recombination_proteins_[BR:ko03400]	0.0568871	0.0556808
ERR3130399	DNA_repair_and_recombination_proteins_[BR:ko03400]	0	0
ERR3130409	DNA_repair_and_recombination_proteins_[BR:ko03400]	0.060084	0.0618134
ERR3130391	DNA_repair_and_recombination_proteins_[BR:ko03400]	0.0366242	0
ERR3130344	DNA_repair_and_recombination_proteins_[BR:ko03400]	0.0446859	0.0467321
SRR7949577	DNA_repair_and_recombination_proteins_[BR:ko03400]	0.0507507	0.0510997
ERR1051114	DNA_repair_and_recombination_proteins_[BR:ko03400]	0.0492179	0.051224
SRR6222180	DNA_repair_and_recombination_proteins_[BR:ko03400]	0.0536913	0.0536913
ERR1051041	DNA_repair_and_recombination_proteins_[BR:ko03400]	0.0486123	0.0482403
ERR1051074	DNA_repair_and_recombination_proteins_[BR:ko03400]	0.0502167	0.0503613
SRR4304946	DNA_repair_and_recombination_proteins_[BR:ko03400]	0.0498069	0.0506808
SRR935586	DNA_repair_and_recombination_proteins_[BR:ko03400]	0.0561601	0.0567755
ERR3130357	DNA_repair_and_recombination_proteins_[BR:ko03400]	0.0544999	0.0542361
ERR1051139	DNA_repair_and_recombination_proteins_[BR:ko03400]	0.0464365	0.0456774
SRR4308270	DNA_repair_and_recombination_proteins_[BR:ko03400]	0	0
ERR1051037	DNA_repair_and_recombination_proteins_[BR:ko03400]	0.0504983	0.0511602
SRR6222197	DNA_repair_and_recombination_proteins_[BR:ko03400]	0	0
ERR1051055	DNA_repair_and_recombination_proteins_[BR:ko03400]	0.0493276	0.0494943
SRR3939151	DNA_repair_and_recombination_proteins_[BR:ko03400]	0	0
SRR935545	DNA_repair_and_recombination_proteins_[BR:ko03400]	0.0578516	0.0578358
SRR935210	DNA_repair_and_recombination_proteins_[BR:ko03400]	0.0556294	0.0526114
SRR7949616	DNA_repair_and_recombination_proteins_[BR:ko03400]	0.0612572	0.0571951
SRR4304955	DNA_repair_and_recombination_proteins_[BR:ko03400]	0.0452307	0.0448757
ERR1051031	DNA_repair_and_recombination_proteins_[BR:ko03400]	0.0510957	0.0522376
SRR7949596	DNA_repair_and_recombination_proteins_[BR:ko03400]	0.0511885	0.0518863
ERR3130348	DNA_repair_and_recombination_proteins_[BR:ko03400]	0.0411123	0.0378849
SRR4304954	DNA_repair_and_recombination_proteins_[BR:ko03400]	0.0468957	0.0458511
ERR1051024	DNA_repair_and_recombination_proteins_[BR:ko03400]	0.050253	0.0508117
ERR1051056	DNA_repair_and_recombination_proteins_[BR:ko03400]	0.0501568	0.0497646
ERR1051015	DNA_repair_and_recombination_proteins_[BR:ko03400]	0.0464919	0.0467846
ERR1051130	DNA_repair_and_recombination_proteins_[BR:ko03400]	0.0507738	0.0493833
SRR7949603	DNA_repair_and_recombination_proteins_[BR:ko03400]	0.041801	0.0403269
SRR6222224	DNA_repair_and_recombination_proteins_[BR:ko03400]	0.0454079	0.045316
SRR6222200	DNA_repair_and_recombination_proteins_[BR:ko03400]	0.0536913	0.0536913
ERR3130403	DNA_repair_and_recombination_proteins_[BR:ko03400]	0	0
SRR6222227	DNA_repair_and_recombination_proteins_[BR:ko03400]	0.0512046	0.050824
SRR4308276	DNA_repair_and_recombination_proteins_[BR:ko03400]	0	0
ERR3130343	DNA_repair_and_recombination_proteins_[BR:ko03400]	0.0435531	0.0465714
SRR935207	DNA_repair_and_recombination_proteins_[BR:ko03400]	0.0556992	0.0540097
ERR1051077	DNA_repair_and_recombination_proteins_[BR:ko03400]	0.049826	0.049343
SRR935237	DNA_repair_and_recombination_proteins_[BR:ko03400]	0.0531416	0.0536836
SRR7949633	DNA_repair_and_recombination_proteins_[BR:ko03400]	0.050777	0.0510731
ERR1051057	DNA_repair_and_recombination_proteins_[BR:ko03400]	0.049826	0.0499251
SRR3939144	DNA_repair_and_recombination_proteins_[BR:ko03400]	0.054883	0
SRR8489039	DNA_repair_and_recombination_proteins_[BR:ko03400]	0.0430021	0.0432082
SRR935497	DNA_repair_and_recombination_proteins_[BR:ko03400]	0.0557049	0.054133
ERR3130412	DNA_repair_and_recombination_proteins_[BR:ko03400]	0	0
SRR4308283	DNA_repair_and_recombination_proteins_[BR:ko03400]	0	0
ERR1051020	DNA_repair_and_recombination_proteins_[BR:ko03400]	0.0525213	0.0549012
SRR935494	DNA_repair_and_recombination_proteins_[BR:ko03400]	0.0535507	0.0542621
ERR1051142	DNA_repair_and_recombination_proteins_[BR:ko03400]	0.052164	0.054054
SRR6222177	DNA_repair_and_recombination_proteins_[BR:ko03400]	0.0536913	0.0536913
SRR4308272	DNA_repair_and_recombination_proteins_[BR:ko03400]	0	0
ERR3130338	DNA_repair_and_recombination_proteins_[BR:ko03400]	0.0454695	0.0425927
SRR6222209	DNA_repair_and_recombination_proteins_[BR:ko03400]	0	0
SRR7949620	DNA_repair_and_recombination_proteins_[BR:ko03400]	0.0540293	0.0551668
SRR7949631	DNA_repair_and_recombination_proteins_[BR:ko03400]	0.0598829	0.0596191
SRR3939166	DNA_repair_and_recombination_proteins_[BR:ko03400]	0.0536913	0.0536913
ERR1051141	DNA_repair_and_recombination_proteins_[BR:ko03400]	0.0482642	0.0483839
SRR935353	DNA_repair_and_recombination_proteins_[BR:ko03400]	0.0557344	0.0548313
ERR1051131	DNA_repair_and_recombination_proteins_[BR:ko03400]	0.0515788	0.0519247
SRR6222226	DNA_repair_and_recombination_proteins_[BR:ko03400]	0.051304	0.0536913
SRR4308278	DNA_repair_and_recombination_proteins_[BR:ko03400]	0.050571	0.0399772
SRR3939161	DNA_repair_and_recombination_proteins_[BR:ko03400]	0.0471831	0.0422265
ERR3130368	DNA_repair_and_recombination_proteins_[BR:ko03400]	0.0418679	0.0356216
SRR8489044	DNA_repair_and_recombination_proteins_[BR:ko03400]	0.0430636	0.0433148
ERR1051103	DNA_repair_and_recombination_proteins_[BR:ko03400]	0.0533452	0.0514958
SRR4304940	DNA_repair_and_recombination_proteins_[BR:ko03400]	0.0474268	0.0496714
SRR934696	DNA_repair_and_recombination_proteins_[BR:ko03400]	0.0576089	0.0555869
SRR7949617	DNA_repair_and_recombination_proteins_[BR:ko03400]	0.060705	0.060042
SRR935232	DNA_repair_and_recombination_proteins_[BR:ko03400]	0.0550419	0.0546338
ERR1051086	DNA_repair_and_recombination_proteins_[BR:ko03400]	0.0500832	0.04964
ERR1051143	DNA_repair_and_recombination_proteins_[BR:ko03400]	0.0541337	0.0532565
ERR3130384	DNA_repair_and_recombination_proteins_[BR:ko03400]	0.0516628	0.0524286
ERR1051100	DNA_repair_and_recombination_proteins_[BR:ko03400]	0.0490409	0.0484152
SRR935525	DNA_repair_and_recombination_proteins_[BR:ko03400]	0.054501	0.0533573
ERR3130359	DNA_repair_and_recombination_proteins_[BR:ko03400]	0.0544135	0.0544586
SRR6222182	DNA_repair_and_recombination_proteins_[BR:ko03400]	0	0
SRR7949644	DNA_repair_and_recombination_proteins_[BR:ko03400]	0.0532801	0.0525508
ERR1051126	DNA_repair_and_recombination_proteins_[BR:ko03400]	0.0517637	0.0532179
SRR6222193	DNA_repair_and_recombination_proteins_[BR:ko03400]	0.0526039	0.0536913
SRR935568	DNA_repair_and_recombination_proteins_[BR:ko03400]	0.058886	0.0577237
ERR1055229	DNA_repair_and_recombination_proteins_[BR:ko03400]	0.0494296	0.0499896
SRR3939146	DNA_repair_and_recombination_proteins_[BR:ko03400]	0.0522658	0.0536913
ERR3130377	DNA_repair_and_recombination_proteins_[BR:ko03400]	0.0540996	0.0518503
SRR935509	DNA_repair_and_recombination_proteins_[BR:ko03400]	0.0535094	0.0532445
ERR1051166	DNA_repair_and_recombination_proteins_[BR:ko03400]	0.0515656	0.0520171
ERR3130383	DNA_repair_and_recombination_proteins_[BR:ko03400]	0	0
ERR1051163	DNA_repair_and_recombination_proteins_[BR:ko03400]	0.0523124	0.052654
ERR1051013	DNA_repair_and_recombination_proteins_[BR:ko03400]	0.0509793	0.0516216
SRR6222183	DNA_repair_and_recombination_proteins_[BR:ko03400]	0	0
SRR935578	DNA_repair_and_recombination_proteins_[BR:ko03400]	0.055159	0.0550224
SRR935331	DNA_repair_and_recombination_proteins_[BR:ko03400]	0.0567195	0.0564015
SRR934695	DNA_repair_and_recombination_proteins_[BR:ko03400]	0.0582547	0.0566895
SRR6222214	DNA_repair_and_recombination_proteins_[BR:ko03400]	0.0504123	0.0504635
SRR934707	DNA_repair_and_recombination_proteins_[BR:ko03400]	0.0558042	0.0560145
ERR1051162	DNA_repair_and_recombination_proteins_[BR:ko03400]	0.0520092	0.0520372
SRR6222210	DNA_repair_and_recombination_proteins_[BR:ko03400]	0.0481126	0.0478939
SRR935517	DNA_repair_and_recombination_proteins_[BR:ko03400]	0.0564825	0.055689
ERR3130388	DNA_repair_and_recombination_proteins_[BR:ko03400]	0.0428763	0.0502157
SRR7949600	DNA_repair_and_recombination_proteins_[BR:ko03400]	0.0559353	0.0557227
ERR1051119	DNA_repair_and_recombination_proteins_[BR:ko03400]	0.051594	0.0516382
SRR8489035	DNA_repair_and_recombination_proteins_[BR:ko03400]	0.0395113	0.0405545
ERR1055231	DNA_repair_and_recombination_proteins_[BR:ko03400]	0.0488739	0.0491298
ERR1051026	DNA_repair_and_recombination_proteins_[BR:ko03400]	0.0465111	0.0471884
SRR6222206	DNA_repair_and_recombination_proteins_[BR:ko03400]	0	0
SRR4308266	DNA_repair_and_recombination_proteins_[BR:ko03400]	0	0
ERR1051087	DNA_repair_and_recombination_proteins_[BR:ko03400]	0.0483527	0.0489103
SRR7949585	DNA_repair_and_recombination_proteins_[BR:ko03400]	0.0596669	0.0595253
SRR934694	DNA_repair_and_recombination_proteins_[BR:ko03400]	0.0555986	0.0552252
SRR7949583	DNA_repair_and_recombination_proteins_[BR:ko03400]	0.0527949	0.0512996
SRR8489016	DNA_repair_and_recombination_proteins_[BR:ko03400]	0.0409389	0.0411623
ERR1051062	DNA_repair_and_recombination_proteins_[BR:ko03400]	0.0527046	0.057523
ERR1051152	DNA_repair_and_recombination_proteins_[BR:ko03400]	0.0493689	0.0493258
SRR935328	DNA_repair_and_recombination_proteins_[BR:ko03400]	0.0555603	0.0551791
ERR1051169	DNA_repair_and_recombination_proteins_[BR:ko03400]	0.0488502	0.0483778
ERR3130385	DNA_repair_and_recombination_proteins_[BR:ko03400]	0.0538939	0.0536669
SRR935499	DNA_repair_and_recombination_proteins_[BR:ko03400]	0.0540988	0.0542562
ERR3130406	DNA_repair_and_recombination_proteins_[BR:ko03400]	0	0
SRR935533	DNA_repair_and_recombination_proteins_[BR:ko03400]	0.0599755	0.0560075
SRR935230	DNA_repair_and_recombination_proteins_[BR:ko03400]	0.0553462	0.0545573
ERR1051052	DNA_repair_and_recombination_proteins_[BR:ko03400]	0.0505324	0.0503159
SRR3939163	DNA_repair_and_recombination_proteins_[BR:ko03400]	0.0612669	0.0612669
SRR935212	DNA_repair_and_recombination_proteins_[BR:ko03400]	0.0559398	0.0548675
SRR7949636	DNA_repair_and_recombination_proteins_[BR:ko03400]	0.0556458	0.0555268
SRR935519	DNA_repair_and_recombination_proteins_[BR:ko03400]	0.0579011	0.0574277
ERR3130382	DNA_repair_and_recombination_proteins_[BR:ko03400]	0.0511259	0.0506166
SRR7949590	DNA_repair_and_recombination_proteins_[BR:ko03400]	0.0517034	0.0520417
ERR3130352	DNA_repair_and_recombination_proteins_[BR:ko03400]	0.0530997	0.0554322
ERR1051123	DNA_repair_and_recombination_proteins_[BR:ko03400]	0.0535502	0.0581485
SRR7949602	DNA_repair_and_recombination_proteins_[BR:ko03400]	0.0580408	0.058115
SRR934649	DNA_repair_and_recombination_proteins_[BR:ko03400]	0.056289	0.054947
ERR1051089	DNA_repair_and_recombination_proteins_[BR:ko03400]	0.0499182	0.05028
ERR1051046	DNA_repair_and_recombination_proteins_[BR:ko03400]	0.0508466	0.0510141
ERR1051030	DNA_repair_and_recombination_proteins_[BR:ko03400]	0.050479	0.0505381
ERR1051144	DNA_repair_and_recombination_proteins_[BR:ko03400]	0.0487599	0.0489788
ERR1051151	DNA_repair_and_recombination_proteins_[BR:ko03400]	0.0500373	0.0498237
SRR935206	DNA_repair_and_recombination_proteins_[BR:ko03400]	0.0557364	0.0533628
ERR1051032	DNA_repair_and_recombination_proteins_[BR:ko03400]	0.0509954	0.0513215
SRR7949584	DNA_repair_and_recombination_proteins_[BR:ko03400]	0.0549973	0.0552673
SRR7949594	DNA_repair_and_recombination_proteins_[BR:ko03400]	0.0501004	0.0503929
ERR3130341	DNA_repair_and_recombination_proteins_[BR:ko03400]	0.0486494	0.0481797
ERR1051125	DNA_repair_and_recombination_proteins_[BR:ko03400]	0.0535752	0.0572159
SRR935526	DNA_repair_and_recombination_proteins_[BR:ko03400]	0.0580367	0.0577673
SRR6222199	DNA_repair_and_recombination_proteins_[BR:ko03400]	0	0
SRR4304943	DNA_repair_and_recombination_proteins_[BR:ko03400]	0.0481535	0.0497013
SRR935575	DNA_repair_and_recombination_proteins_[BR:ko03400]	0.0569132	0.0561893
SRR7949598	DNA_repair_and_recombination_proteins_[BR:ko03400]	0.0550318	0.0537679
SRR934713	DNA_repair_and_recombination_proteins_[BR:ko03400]	0.0565481	0.0567997
SRR6222195	DNA_repair_and_recombination_proteins_[BR:ko03400]	0.0536913	0.0536913
SRR935496	DNA_repair_and_recombination_proteins_[BR:ko03400]	0.0538099	0.0540074
SRR6222203	DNA_repair_and_recombination_proteins_[BR:ko03400]	0.0566905	0
ERR1051066	DNA_repair_and_recombination_proteins_[BR:ko03400]	0.0516325	0.0517994
SRR4304939	DNA_repair_and_recombination_proteins_[BR:ko03400]	0.0485548	0.0493233
ERR1051165	DNA_repair_and_recombination_proteins_[BR:ko03400]	0.0522129	0.053207
SRR6222174	DNA_repair_and_recombination_proteins_[BR:ko03400]	0.0536913	0.0536913
ERR1051129	DNA_repair_and_recombination_proteins_[BR:ko03400]	0.0510405	0.0507372
SRR7949641	DNA_repair_and_recombination_proteins_[BR:ko03400]	0.0541531	0.0526321
ERR1051047	DNA_repair_and_recombination_proteins_[BR:ko03400]	0.0441626	0.0445378
ERR1051156	DNA_repair_and_recombination_proteins_[BR:ko03400]	0.0529448	0.0526358
SRR6222185	DNA_repair_and_recombination_proteins_[BR:ko03400]	0	0
SRR935231	DNA_repair_and_recombination_proteins_[BR:ko03400]	0.0538028	0.0534304
SRR934705	DNA_repair_and_recombination_proteins_[BR:ko03400]	0.0535955	0.0541878
ERR1051105	DNA_repair_and_recombination_proteins_[BR:ko03400]	0.0491617	0.049616
ERR1051174	DNA_repair_and_recombination_proteins_[BR:ko03400]	0.0481992	0.0476829
ERR3130414	DNA_repair_and_recombination_proteins_[BR:ko03400]	0	0
ERR3130393	DNA_repair_and_recombination_proteins_[BR:ko03400]	0.0579355	0.0593011
SRR935583	DNA_repair_and_recombination_proteins_[BR:ko03400]	0.0556796	0.0547114
SRR8489022	DNA_repair_and_recombination_proteins_[BR:ko03400]	0.0425835	0.0427084
ERR1051172	DNA_repair_and_recombination_proteins_[BR:ko03400]	0.0511583	0.0509324
ERR3130340	DNA_repair_and_recombination_proteins_[BR:ko03400]	0.0458209	0.0488468
ERR3130339	DNA_repair_and_recombination_proteins_[BR:ko03400]	0.0461833	0.0537865
SRR4304949	DNA_repair_and_recombination_proteins_[BR:ko03400]	0.0475539	0.0492497
ERR1051019	DNA_repair_and_recombination_proteins_[BR:ko03400]	0.0530185	0.0548528
ERR3130363	DNA_repair_and_recombination_proteins_[BR:ko03400]	0.0458655	0.0415308
ERR1051093	DNA_repair_and_recombination_proteins_[BR:ko03400]	0.0538722	0.0571148
SRR935227	DNA_repair_and_recombination_proteins_[BR:ko03400]	0.0543302	0.053997
SRR935572	DNA_repair_and_recombination_proteins_[BR:ko03400]	0.0567188	0.0565841
SRR4308275	DNA_repair_and_recombination_proteins_[BR:ko03400]	0	0
ERR1051106	DNA_repair_and_recombination_proteins_[BR:ko03400]	0.0492996	0.0496002
SRR8489033	DNA_repair_and_recombination_proteins_[BR:ko03400]	0.0371959	0.0378165
SRR4308279	DNA_repair_and_recombination_proteins_[BR:ko03400]	0	0
SRR8489031	DNA_repair_and_recombination_proteins_[BR:ko03400]	0.0419664	0.0417912
SRR4308269	DNA_repair_and_recombination_proteins_[BR:ko03400]	0	0
ERR3130411	DNA_repair_and_recombination_proteins_[BR:ko03400]	0.0585942	0.0613203
SRR3939169	DNA_repair_and_recombination_proteins_[BR:ko03400]	0	0
ERR1051104	DNA_repair_and_recombination_proteins_[BR:ko03400]	0.0523115	0.0522039
SRR3939149	DNA_repair_and_recombination_proteins_[BR:ko03400]	0.0550181	0.0550181
SRR7949642	DNA_repair_and_recombination_proteins_[BR:ko03400]	0.0521248	0.0501223
SRR4304947	DNA_repair_and_recombination_proteins_[BR:ko03400]	0.0487121	0.0501375
SRR934704	DNA_repair_and_recombination_proteins_[BR:ko03400]	0.0552987	0.0554089
SRR8489037	DNA_repair_and_recombination_proteins_[BR:ko03400]	0.0430882	0.0432724
SRR3939168	DNA_repair_and_recombination_proteins_[BR:ko03400]	0.054883	0
SRR3939159	DNA_repair_and_recombination_proteins_[BR:ko03400]	0	0
ERR3130397	DNA_repair_and_recombination_proteins_[BR:ko03400]	0	0
SRR6222205	DNA_repair_and_recombination_proteins_[BR:ko03400]	0	0
SRR6222179	DNA_repair_and_recombination_proteins_[BR:ko03400]	0.0536913	0.0536913
SRR935205	DNA_repair_and_recombination_proteins_[BR:ko03400]	0.0562653	0.0558096
SRR935582	DNA_repair_and_recombination_proteins_[BR:ko03400]	0.0572941	0.0573028
SRR7949643	DNA_repair_and_recombination_proteins_[BR:ko03400]	0.0493827	0.0505201
SRR7949629	DNA_repair_and_recombination_proteins_[BR:ko03400]	0.0535555	0.0537206
SRR934709	DNA_repair_and_recombination_proteins_[BR:ko03400]	0.0573449	0.0561258
SRR6222216	DNA_repair_and_recombination_proteins_[BR:ko03400]	0.0428525	0.0436256
ERR1051138	DNA_repair_and_recombination_proteins_[BR:ko03400]	0.0492919	0.0490958
SRR935585	DNA_repair_and_recombination_proteins_[BR:ko03400]	0.0549464	0.055294
ERR1051036	DNA_repair_and_recombination_proteins_[BR:ko03400]	0.0477578	0.0476335
SRR3939142	DNA_repair_and_recombination_proteins_[BR:ko03400]	0.054883	0
SRR934693	DNA_repair_and_recombination_proteins_[BR:ko03400]	0.0533882	0.0529205
ERR1051048	DNA_repair_and_recombination_proteins_[BR:ko03400]	0.047555	0.0471266
SRR935515	DNA_repair_and_recombination_proteins_[BR:ko03400]	0.0560081	0.0549245
SRR7949639	DNA_repair_and_recombination_proteins_[BR:ko03400]	0.0494295	0.0507123
ERR1051135	DNA_repair_and_recombination_proteins_[BR:ko03400]	0.068898	0.0696887
ERR1051081	DNA_repair_and_recombination_proteins_[BR:ko03400]	0.0491205	0.0492685
ERR1051159	DNA_repair_and_recombination_proteins_[BR:ko03400]	0.048651	0.0480459
SRR935573	DNA_repair_and_recombination_proteins_[BR:ko03400]	0.0565608	0.0560694
SRR8489020	DNA_repair_and_recombination_proteins_[BR:ko03400]	0.0430567	0.0432626
SRR935234	DNA_repair_and_recombination_proteins_[BR:ko03400]	0.0558106	0.0551545
SRR7949592	DNA_repair_and_recombination_proteins_[BR:ko03400]	0.0627758	0.0621355
ERR3130337	DNA_repair_and_recombination_proteins_[BR:ko03400]	0.0449983	0.046746
ERR1051082	DNA_repair_and_recombination_proteins_[BR:ko03400]	0.0485095	0.0489449
SRR934706	DNA_repair_and_recombination_proteins_[BR:ko03400]	0.0552532	0.0542736
ERR1051068	DNA_repair_and_recombination_proteins_[BR:ko03400]	0.0461161	0.0458465
SRR7949638	DNA_repair_and_recombination_proteins_[BR:ko03400]	0.0518725	0.0523503
SRR4304941	DNA_repair_and_recombination_proteins_[BR:ko03400]	0.0487828	0.0500465
SRR4308267	DNA_repair_and_recombination_proteins_[BR:ko03400]	0	0
ERR1051034	DNA_repair_and_recombination_proteins_[BR:ko03400]	0.0482359	0.047971
SRR3939150	DNA_repair_and_recombination_proteins_[BR:ko03400]	0.0424829	0
SRR935335	DNA_repair_and_recombination_proteins_[BR:ko03400]	0.0559352	0.0551824
SRR6222207	DNA_repair_and_recombination_proteins_[BR:ko03400]	0.0456714	0.0464632
ERR3130410	DNA_repair_and_recombination_proteins_[BR:ko03400]	0.0498922	0.0496204
SRR7949582	DNA_repair_and_recombination_proteins_[BR:ko03400]	0.0501799	0.0506093
ERR1051070	DNA_repair_and_recombination_proteins_[BR:ko03400]	0.0492293	0.0490118
ERR1051060	DNA_repair_and_recombination_proteins_[BR:ko03400]	0.0530958	0.0530077
ERR1051107	DNA_repair_and_recombination_proteins_[BR:ko03400]	0.0526563	0.0521587
SRR7949619	DNA_repair_and_recombination_proteins_[BR:ko03400]	0.0551945	0.0557136
SRR7949623	DNA_repair_and_recombination_proteins_[BR:ko03400]	0.0507205	0.0514958
SRR6222194	DNA_repair_and_recombination_proteins_[BR:ko03400]	0.0456714	0.0464632
SRR935580	DNA_repair_and_recombination_proteins_[BR:ko03400]	0.0577143	0.0568244
ERR1051109	DNA_repair_and_recombination_proteins_[BR:ko03400]	0.0479926	0.0475503
SRR6222223	DNA_repair_and_recombination_proteins_[BR:ko03400]	0.0472911	0.0472552
SRR8489029	DNA_repair_and_recombination_proteins_[BR:ko03400]	0.0417442	0.0417586
SRR3939158	DNA_repair_and_recombination_proteins_[BR:ko03400]	0.052376	0.0498344
ERR1051051	DNA_repair_and_recombination_proteins_[BR:ko03400]	0.0523804	0.0518062
SRR4304951	DNA_repair_and_recombination_proteins_[BR:ko03400]	0.0423938	0.0416487
SRR6222176	DNA_repair_and_recombination_proteins_[BR:ko03400]	0.0526535	0.0536913
SRR7949612	DNA_repair_and_recombination_proteins_[BR:ko03400]	0.0494465	0.0497565
ERR1051049	DNA_repair_and_recombination_proteins_[BR:ko03400]	0.047268	0.0480452
SRR934692	DNA_repair_and_recombination_proteins_[BR:ko03400]	0.0576082	0.0557784
SRR7949611	DNA_repair_and_recombination_proteins_[BR:ko03400]	0.0536817	0.0539723
ERR3130380	DNA_repair_and_recombination_proteins_[BR:ko03400]	0.0521525	0.0482014
ERR1051071	DNA_repair_and_recombination_proteins_[BR:ko03400]	0.0453585	0.0436987
SRR935584	DNA_repair_and_recombination_proteins_[BR:ko03400]	0.0605417	0.0594138
ERR1051110	DNA_repair_and_recombination_proteins_[BR:ko03400]	0.0481479	0.0480236
SRR935502	DNA_repair_and_recombination_proteins_[BR:ko03400]	0.0542373	0.0550552
SRR8489019	DNA_repair_and_recombination_proteins_[BR:ko03400]	0.0439951	0.0441215
SRR6222221	DNA_repair_and_recombination_proteins_[BR:ko03400]	0.0483082	0.0480699
SRR7949601	DNA_repair_and_recombination_proteins_[BR:ko03400]	0.0558644	0.0549625
SRR6222178	DNA_repair_and_recombination_proteins_[BR:ko03400]	0.0514262	0.0579922
ERR1051161	DNA_repair_and_recombination_proteins_[BR:ko03400]	0.0531502	0.0533497
ERR1051059	DNA_repair_and_recombination_proteins_[BR:ko03400]	0.0524178	0.0533725
ERR3130389	DNA_repair_and_recombination_proteins_[BR:ko03400]	0.0534426	0.0537307
SRR935233	DNA_repair_and_recombination_proteins_[BR:ko03400]	0.0524191	0.053196
SRR935576	DNA_repair_and_recombination_proteins_[BR:ko03400]	0.0572519	0.0551723
SRR935521	DNA_repair_and_recombination_proteins_[BR:ko03400]	0.0557993	0.0545908
SRR935577	DNA_repair_and_recombination_proteins_[BR:ko03400]	0.057015	0.0559662
SRR3939155	DNA_repair_and_recombination_proteins_[BR:ko03400]	0.0490145	0.048281
ERR1051043	DNA_repair_and_recombination_proteins_[BR:ko03400]	0.0491785	0.0478225
ERR3130369	DNA_repair_and_recombination_proteins_[BR:ko03400]	0.041289	0.0368961
ERR1051128	DNA_repair_and_recombination_proteins_[BR:ko03400]	0.0488542	0.0493185
ERR1055227	DNA_repair_and_recombination_proteins_[BR:ko03400]	0.0533325	0.0549925
SRR935546	DNA_repair_and_recombination_proteins_[BR:ko03400]	0.0561964	0.054749
ERR1051136	DNA_repair_and_recombination_proteins_[BR:ko03400]	0.0501081	0.0502949
ERR3130366	DNA_repair_and_recombination_proteins_[BR:ko03400]	0.0450881	0.0403395
SRR935587	DNA_repair_and_recombination_proteins_[BR:ko03400]	0.0579336	0.0570719
SRR7949624	DNA_repair_and_recombination_proteins_[BR:ko03400]	0.0549993	0.0539305
SRR935574	DNA_repair_and_recombination_proteins_[BR:ko03400]	0.0526378	0.0520472
ERR1051097	DNA_repair_and_recombination_proteins_[BR:ko03400]	0.0517016	0.0520294
SRR4308274	DNA_repair_and_recombination_proteins_[BR:ko03400]	0	0
SRR8489034	DNA_repair_and_recombination_proteins_[BR:ko03400]	0.0395574	0.0398729
SRR6222173	DNA_repair_and_recombination_proteins_[BR:ko03400]	0.0579922	0.0579922
ERR1055230	DNA_repair_and_recombination_proteins_[BR:ko03400]	0.0494758	0.0505925
ERR3130395	DNA_repair_and_recombination_proteins_[BR:ko03400]	0.056763	0.0544048
SRR4304942	DNA_repair_and_recombination_proteins_[BR:ko03400]	0.0491078	0.0497487
ERR3130346	DNA_repair_and_recombination_proteins_[BR:ko03400]	0.0463475	0.0430023
ERR3130413	DNA_repair_and_recombination_proteins_[BR:ko03400]	0	0
SRR7949578	DNA_repair_and_recombination_proteins_[BR:ko03400]	0.0595875	0.0588099
SRR7949615	DNA_repair_and_recombination_proteins_[BR:ko03400]	0.0544473	0.0554872
SRR935235	DNA_repair_and_recombination_proteins_[BR:ko03400]	0.0542467	0.054398
ERR1051025	DNA_repair_and_recombination_proteins_[BR:ko03400]	0.0488652	0.0503761
SRR6222181	DNA_repair_and_recombination_proteins_[BR:ko03400]	0.0548173	0.0628121
SRR935581	DNA_repair_and_recombination_proteins_[BR:ko03400]	0.0581611	0.0573646
SRR8489014	DNA_repair_and_recombination_proteins_[BR:ko03400]	0.042552	0.0426852
SRR935229	DNA_repair_and_recombination_proteins_[BR:ko03400]	0.0557812	0.0558152
SRR7949605	DNA_repair_and_recombination_proteins_[BR:ko03400]	0.0560341	0.0554745
SRR6222188	DNA_repair_and_recombination_proteins_[BR:ko03400]	0	0
SRR8489028	DNA_repair_and_recombination_proteins_[BR:ko03400]	0.0401823	0.0404919
SRR3939160	DNA_repair_and_recombination_proteins_[BR:ko03400]	0	0
ERR3130402	DNA_repair_and_recombination_proteins_[BR:ko03400]	0.054532	0
SRR7949634	DNA_repair_and_recombination_proteins_[BR:ko03400]	0.0521564	0.0522185
SRR6222184	DNA_repair_and_recombination_proteins_[BR:ko03400]	0	0
ERR1051064	DNA_repair_and_recombination_proteins_[BR:ko03400]	0.0517223	0.0518973
ERR3130405	DNA_repair_and_recombination_proteins_[BR:ko03400]	0.0513888	0
ERR3130358	DNA_repair_and_recombination_proteins_[BR:ko03400]	0.0541717	0.0540136
ERR3130355	DNA_repair_and_recombination_proteins_[BR:ko03400]	0.0572732	0.0576636
SRR6222201	DNA_repair_and_recombination_proteins_[BR:ko03400]	0	0
SRR3939148	DNA_repair_and_recombination_proteins_[BR:ko03400]	0	0
ERR1051058	DNA_repair_and_recombination_proteins_[BR:ko03400]	0.0541837	0.0576038
ERR1051076	DNA_repair_and_recombination_proteins_[BR:ko03400]	0.0505257	0.0515621
ERR1051157	DNA_repair_and_recombination_proteins_[BR:ko03400]	0.0520555	0.0531279
SRR7949607	DNA_repair_and_recombination_proteins_[BR:ko03400]	0.0553776	0.0550018
SRR8489018	DNA_repair_and_recombination_proteins_[BR:ko03400]	0.0433061	0.0434473
SRR6222217	DNA_repair_and_recombination_proteins_[BR:ko03400]	0.054883	0
SRR7949646	DNA_repair_and_recombination_proteins_[BR:ko03400]	0.0592125	0.0588228
SRR8489040	DNA_repair_and_recombination_proteins_[BR:ko03400]	0.0434478	0.0436305
SRR7949579	DNA_repair_and_recombination_proteins_[BR:ko03400]	0.0612339	0.0605606
SRR7949597	DNA_repair_and_recombination_proteins_[BR:ko03400]	0.0517377	0.0524354
SRR3939147	DNA_repair_and_recombination_proteins_[BR:ko03400]	0	0
ERR1055228	DNA_repair_and_recombination_proteins_[BR:ko03400]	0.0529876	0.0529795
SRR3939141	DNA_repair_and_recombination_proteins_[BR:ko03400]	0	0
SRR3939154	DNA_repair_and_recombination_proteins_[BR:ko03400]	0	0
ERR1051080	DNA_repair_and_recombination_proteins_[BR:ko03400]	0.0507072	0.0509903
SRR7949626	DNA_repair_and_recombination_proteins_[BR:ko03400]	0.0606598	0.0589786
SRR935332	DNA_repair_and_recombination_proteins_[BR:ko03400]	0.0548826	0.0539012
SRR3939157	DNA_repair_and_recombination_proteins_[BR:ko03400]	0	0
SRR7949595	DNA_repair_and_recombination_proteins_[BR:ko03400]	0.0493159	0.0497159
SRR7949606	DNA_repair_and_recombination_proteins_[BR:ko03400]	0.0540723	0.0544503
SRR3939153	DNA_repair_and_recombination_proteins_[BR:ko03400]	0	0
ERR3130381	DNA_repair_and_recombination_proteins_[BR:ko03400]	0.0525775	0.0534095
SRR7949648	DNA_repair_and_recombination_proteins_[BR:ko03400]	0.0522624	0.0521206
SRR7949587	DNA_repair_and_recombination_proteins_[BR:ko03400]	0.0495038	0.050593
ERR1051038	DNA_repair_and_recombination_proteins_[BR:ko03400]	0.0495355	0.0491357
ERR1051133	DNA_repair_and_recombination_proteins_[BR:ko03400]	0.0486128	0.0466488
ERR1051018	DNA_repair_and_recombination_proteins_[BR:ko03400]	0.0499115	0.0498133
ERR3130354	DNA_repair_and_recombination_proteins_[BR:ko03400]	0.0558329	0.0544981
ERR3130386	DNA_repair_and_recombination_proteins_[BR:ko03400]	0.0556798	0.0497677
SRR4308282	DNA_repair_and_recombination_proteins_[BR:ko03400]	0	0
SRR935579	DNA_repair_and_recombination_proteins_[BR:ko03400]	0.0561484	0.0552485
ERR1051160	DNA_repair_and_recombination_proteins_[BR:ko03400]	0.0507083	0.0508521
SRR6222190	DNA_repair_and_recombination_proteins_[BR:ko03400]	0.0536913	0.0536913
SRR3939139	DNA_repair_and_recombination_proteins_[BR:ko03400]	0	0
ERR1051177	DNA_repair_and_recombination_proteins_[BR:ko03400]	0.0503937	0.0506103
SRR7949604	DNA_repair_and_recombination_proteins_[BR:ko03400]	0.0564408	0.0569238
SRR4308281	DNA_repair_and_recombination_proteins_[BR:ko03400]	0	0
ERR1051180	DNA_repair_and_recombination_proteins_[BR:ko03400]	0.0494547	0.0488318
ERR1051175	DNA_repair_and_recombination_proteins_[BR:ko03400]	0.055531	0.055867
SRR7949593	DNA_repair_and_recombination_proteins_[BR:ko03400]	0	0
SRR4308268	DNA_repair_and_recombination_proteins_[BR:ko03400]	0	0
SRR7949591	DNA_repair_and_recombination_proteins_[BR:ko03400]	0.0559094	0.0545807
ERR3130408	DNA_repair_and_recombination_proteins_[BR:ko03400]	0.0600981	0.0612601
SRR934701	DNA_repair_and_recombination_proteins_[BR:ko03400]	0.0578114	0.0564649
SRR4304956	DNA_repair_and_recombination_proteins_[BR:ko03400]	0.0479554	0.0494909
ERR3130362	DNA_repair_and_recombination_proteins_[BR:ko03400]	0.0495819	0.0464104
SRR3939164	DNA_repair_and_recombination_proteins_[BR:ko03400]	0	0
ERR1051073	DNA_repair_and_recombination_proteins_[BR:ko03400]	0.0493917	0.0491143
SRR7949625	DNA_repair_and_recombination_proteins_[BR:ko03400]	0.052464	0.0520399
SRR6222215	DNA_repair_and_recombination_proteins_[BR:ko03400]	0.0511323	0.0511108
ERR1051111	DNA_repair_and_recombination_proteins_[BR:ko03400]	0.0508016	0.0507105
SRR4304938	DNA_repair_and_recombination_proteins_[BR:ko03400]	0.0485324	0.0487202
SRR8489026	DNA_repair_and_recombination_proteins_[BR:ko03400]	0.0425959	0.042559
ERR1051150	DNA_repair_and_recombination_proteins_[BR:ko03400]	0.0491388	0.0493423
SRR6222212	DNA_repair_and_recombination_proteins_[BR:ko03400]	0.0481337	0.0501145
ERR1051155	DNA_repair_and_recombination_proteins_[BR:ko03400]	0.0522836	0.0514755
SRR3939143	DNA_repair_and_recombination_proteins_[BR:ko03400]	0.0536913	0.0536913
SRR8489015	DNA_repair_and_recombination_proteins_[BR:ko03400]	0.0418009	0.0420576
SRR7949621	DNA_repair_and_recombination_proteins_[BR:ko03400]	0.0527204	0.0528734
ERR1051171	DNA_repair_and_recombination_proteins_[BR:ko03400]	0.048351	0.0486008
SRR8489036	DNA_repair_and_recombination_proteins_[BR:ko03400]	0.043986	0.0441045
ERR1051146	DNA_repair_and_recombination_proteins_[BR:ko03400]	0.0491311	0.0494787
ERR3130378	DNA_repair_and_recombination_proteins_[BR:ko03400]	0.0513718	0.049605
SRR3939167	DNA_repair_and_recombination_proteins_[BR:ko03400]	0	0
ERR1051116	DNA_repair_and_recombination_proteins_[BR:ko03400]	0.0486278	0.0489874
ERR3130345	DNA_repair_and_recombination_proteins_[BR:ko03400]	0.0459893	0.040349
ERR1051028	DNA_repair_and_recombination_proteins_[BR:ko03400]	0.0526687	0.0520415
ERR3130371	DNA_repair_and_recombination_proteins_[BR:ko03400]	0.0409579	0.0360963
ERR1051016	DNA_repair_and_recombination_proteins_[BR:ko03400]	0.0466922	0.0468534
ERR1051167	DNA_repair_and_recombination_proteins_[BR:ko03400]	0.0497601	0.0512604
ERR1051091	DNA_repair_and_recombination_proteins_[BR:ko03400]	0.0524569	0.0523518
ERR1051127	DNA_repair_and_recombination_proteins_[BR:ko03400]	0.0505715	0.0501945
ERR1051158	DNA_repair_and_recombination_proteins_[BR:ko03400]	0.0528749	0.0567837
SRR8489045	DNA_repair_and_recombination_proteins_[BR:ko03400]	0.0420147	0.0422584
ERR1051022	DNA_repair_and_recombination_proteins_[BR:ko03400]	0.0483728	0.0487112
SRR6222204	DNA_repair_and_recombination_proteins_[BR:ko03400]	0.0357143	0
SRR935238	DNA_repair_and_recombination_proteins_[BR:ko03400]	0.0542388	0.0545384
SRR7949627	DNA_repair_and_recombination_proteins_[BR:ko03400]	0.0487785	0.0494
ERR1051079	DNA_repair_and_recombination_proteins_[BR:ko03400]	0.0514294	0.0508758
SRR935344	DNA_repair_and_recombination_proteins_[BR:ko03400]	0.0549659	0.0543557
ERR1051090	DNA_repair_and_recombination_proteins_[BR:ko03400]	0.048818	0.0525237
SRR6222220	DNA_repair_and_recombination_proteins_[BR:ko03400]	0.045146	0.0451605
SRR935543	DNA_repair_and_recombination_proteins_[BR:ko03400]	0.0554602	0.0550125
SRR935204	DNA_repair_and_recombination_proteins_[BR:ko03400]	0.0563275	0.0560369
SRR934708	DNA_repair_and_recombination_proteins_[BR:ko03400]	0.0556943	0.0541654
ERR1051092	DNA_repair_and_recombination_proteins_[BR:ko03400]	0.0491698	0.049326
SRR7949588	DNA_repair_and_recombination_proteins_[BR:ko03400]	0.0553494	0.0542229
SRR3939152	DNA_repair_and_recombination_proteins_[BR:ko03400]	0	0
ERR3130353	DNA_repair_and_recombination_proteins_[BR:ko03400]	0.0537817	0.0506055
ERR3130396	DNA_repair_and_recombination_proteins_[BR:ko03400]	0	0
SRR6222196	DNA_repair_and_recombination_proteins_[BR:ko03400]	0	0
SRR4308273	DNA_repair_and_recombination_proteins_[BR:ko03400]	0	0
SRR7949637	DNA_repair_and_recombination_proteins_[BR:ko03400]	0.0543315	0.053959
SRR6222211	DNA_repair_and_recombination_proteins_[BR:ko03400]	0.0445376	0.0443234
ERR3130398	DNA_repair_and_recombination_proteins_[BR:ko03400]	0.0428135	0
SRR935513	DNA_repair_and_recombination_proteins_[BR:ko03400]	0.0559806	0.0541626
ERR1051017	DNA_repair_and_recombination_proteins_[BR:ko03400]	0.0492936	0.0488271
ERR3130404	DNA_repair_and_recombination_proteins_[BR:ko03400]	0	0
SRR934712	DNA_repair_and_recombination_proteins_[BR:ko03400]	0.0556107	0.0557336
SRR935556	DNA_repair_and_recombination_proteins_[BR:ko03400]	0.0558881	0.0562233
SRR7949613	DNA_repair_and_recombination_proteins_[BR:ko03400]	0.0504944	0.0512141
ERR1051029	DNA_repair_and_recombination_proteins_[BR:ko03400]	0.0517057	0.0526957
SRR4304948	DNA_repair_and_recombination_proteins_[BR:ko03400]	0.0492906	0.0508392
SRR8489027	DNA_repair_and_recombination_proteins_[BR:ko03400]	0.0406645	0.0413066
SRR6222228	DNA_repair_and_recombination_proteins_[BR:ko03400]	0.0446623	0.0536913
ERR1051117	DNA_repair_and_recombination_proteins_[BR:ko03400]	0.0488652	0.0484629
ERR1051153	DNA_repair_and_recombination_proteins_[BR:ko03400]	0.0488119	0.0479654
SRR4304945	DNA_repair_and_recombination_proteins_[BR:ko03400]	0.0487082	0.0507882
ERR1051098	DNA_repair_and_recombination_proteins_[BR:ko03400]	0.0503305	0.0503284
ERR1051023	DNA_repair_and_recombination_proteins_[BR:ko03400]	0.0501105	0.0508659
SRR8489038	DNA_repair_and_recombination_proteins_[BR:ko03400]	0.0424967	0.0426572
ERR3130367	DNA_repair_and_recombination_proteins_[BR:ko03400]	0.0466329	0.0421789
SRR6222208	DNA_repair_and_recombination_proteins_[BR:ko03400]	0.0436068	0.0436068
ERR1051173	DNA_repair_and_recombination_proteins_[BR:ko03400]	0.0462663	0.0458575
SRR934622	DNA_repair_and_recombination_proteins_[BR:ko03400]	0.0548338	0.0543695
ERR1051181	DNA_repair_and_recombination_proteins_[BR:ko03400]	0.0492916	0.0498039
ERR1051063	DNA_repair_and_recombination_proteins_[BR:ko03400]	0.0516697	0.0560741
ERR3130390	DNA_repair_and_recombination_proteins_[BR:ko03400]	0	0
SRR6222192	DNA_repair_and_recombination_proteins_[BR:ko03400]	0.0528178	0.0531832
ERR1051121	DNA_repair_and_recombination_proteins_[BR:ko03400]	0.0484082	0.0478852
ERR3130373	DNA_repair_and_recombination_proteins_[BR:ko03400]	0.0369188	0.0324135
SRR7949618	DNA_repair_and_recombination_proteins_[BR:ko03400]	0.0597026	0.0596399
ERR1051045	DNA_repair_and_recombination_proteins_[BR:ko03400]	0.0506941	0.0512549
ERR1051053	DNA_repair_and_recombination_proteins_[BR:ko03400]	0.0491825	0.0494243
ERR3130394	DNA_repair_and_recombination_proteins_[BR:ko03400]	0.048634	0.0491838
ERR3130400	DNA_repair_and_recombination_proteins_[BR:ko03400]	0	0
SRR8489024	DNA_repair_and_recombination_proteins_[BR:ko03400]	0.0417072	0.0415526
SRR8489021	DNA_repair_and_recombination_proteins_[BR:ko03400]	0.0426316	0.0427736
ERR1051137	DNA_repair_and_recombination_proteins_[BR:ko03400]	0.0496323	0.0495209
ERR1051170	DNA_repair_and_recombination_proteins_[BR:ko03400]	0.0496926	0.0493277
SRR7949614	DNA_repair_and_recombination_proteins_[BR:ko03400]	0.0509758	0.051824
ERR1051094	DNA_repair_and_recombination_proteins_[BR:ko03400]	0.0546343	0.0590791
ERR1051021	DNA_repair_and_recombination_proteins_[BR:ko03400]	0.0496318	0.0497493
SRR8489023	DNA_repair_and_recombination_proteins_[BR:ko03400]	0.0436415	0.0439188
SRR4308280	DNA_repair_and_recombination_proteins_[BR:ko03400]	0	0
ERR3130350	DNA_repair_and_recombination_proteins_[BR:ko03400]	0.0401807	0.0365006
ERR1051044	DNA_repair_and_recombination_proteins_[BR:ko03400]	0.0539376	0.0527812
SRR934561	DNA_repair_and_recombination_proteins_[BR:ko03400]	0.0552187	0.0543303
SRR7949628	DNA_repair_and_recombination_proteins_[BR:ko03400]	0.0633	0.0622095
ERR3130347	DNA_repair_and_recombination_proteins_[BR:ko03400]	0.0396474	0.0351759
SRR935571	DNA_repair_and_recombination_proteins_[BR:ko03400]	0.0544493	0.0543783
SRR6222202	DNA_repair_and_recombination_proteins_[BR:ko03400]	0.0422323	0.0360577
SRR935209	DNA_repair_and_recombination_proteins_[BR:ko03400]	0.0581427	0.056877
SRR6222218	DNA_repair_and_recombination_proteins_[BR:ko03400]	0.0424211	0.0424104
SRR8489032	DNA_repair_and_recombination_proteins_[BR:ko03400]	0.038369	0.0398274
SRR7949608	DNA_repair_and_recombination_proteins_[BR:ko03400]	0.0565318	0.055458
ERR1051149	DNA_repair_and_recombination_proteins_[BR:ko03400]	0.0497792	0.0496855
ERR1051083	DNA_repair_and_recombination_proteins_[BR:ko03400]	0.0523403	0.0521141
ERR1051134	DNA_repair_and_recombination_proteins_[BR:ko03400]	0.0377091	0.0357219
ERR1051078	DNA_repair_and_recombination_proteins_[BR:ko03400]	0.0502152	0.0500385
ERR1051054	DNA_repair_and_recombination_proteins_[BR:ko03400]	0.0519789	0.0518993
ERR1051027	DNA_repair_and_recombination_proteins_[BR:ko03400]	0.0519946	0.0520408
SRR4308264	DNA_repair_and_recombination_proteins_[BR:ko03400]	0	0
SRR7949630	DNA_repair_and_recombination_proteins_[BR:ko03400]	0.0519263	0.0530583
SRR934703	DNA_repair_and_recombination_proteins_[BR:ko03400]	0.0546444	0.0546948
ERR1051069	DNA_repair_and_recombination_proteins_[BR:ko03400]	0.0501201	0.0500803
SRR6222191	DNA_repair_and_recombination_proteins_[BR:ko03400]	0.0536913	0.0536913
ERR3130376	DNA_repair_and_recombination_proteins_[BR:ko03400]	0.0563129	0.0531532
SRR6222186	DNA_repair_and_recombination_proteins_[BR:ko03400]	0.0493377	0.0506337
SRR4304950	DNA_repair_and_recombination_proteins_[BR:ko03400]	0.0480295	0.0477985
ERR1051179	DNA_repair_and_recombination_proteins_[BR:ko03400]	0.048887	0.0481009
ERR1051088	DNA_repair_and_recombination_proteins_[BR:ko03400]	0.0474071	0.0484483
ERR1051148	DNA_repair_and_recombination_proteins_[BR:ko03400]	0.0489999	0.0491938
SRR935208	DNA_repair_and_recombination_proteins_[BR:ko03400]	0.0557482	0.0546076
SRR935535	DNA_repair_and_recombination_proteins_[BR:ko03400]	0.0556312	0.0544856
SRR935236	DNA_repair_and_recombination_proteins_[BR:ko03400]	0.0550305	0.0547374
SRR7949647	DNA_repair_and_recombination_proteins_[BR:ko03400]	0.0602714	0.0584438
SRR935506	DNA_repair_and_recombination_proteins_[BR:ko03400]	0.055071	0.0548393
SRR934711	DNA_repair_and_recombination_proteins_[BR:ko03400]	0.0566289	0.05552
SRR935338	DNA_repair_and_recombination_proteins_[BR:ko03400]	0.0570654	0.0549148
ERR3130364	DNA_repair_and_recombination_proteins_[BR:ko03400]	0.0438423	0.0416636
ERR3130387	DNA_repair_and_recombination_proteins_[BR:ko03400]	0.0507215	0.05073
ERR1051140	DNA_repair_and_recombination_proteins_[BR:ko03400]	0.0496576	0.0498819
SRR7949589	DNA_repair_and_recombination_proteins_[BR:ko03400]	0.0510872	0.0509867
ERR1051061	DNA_repair_and_recombination_proteins_[BR:ko03400]	0.0525401	0.0523454
ERR3130342	DNA_repair_and_recombination_proteins_[BR:ko03400]	0.0551835	0.0562754
ERR1051040	DNA_repair_and_recombination_proteins_[BR:ko03400]	0.0458587	0.0457538
ERR1051113	DNA_repair_and_recombination_proteins_[BR:ko03400]	0.0498479	0.0519149
SRR4308277	DNA_repair_and_recombination_proteins_[BR:ko03400]	0	0
ERR3130407	DNA_repair_and_recombination_proteins_[BR:ko03400]	0.0428135	0
ERR1051067	DNA_repair_and_recombination_proteins_[BR:ko03400]	0.0523179	0.0536732
SRR6222213	DNA_repair_and_recombination_proteins_[BR:ko03400]	0.0428913	0.0431667
SRR7949645	DNA_repair_and_recombination_proteins_[BR:ko03400]	0.0542746	0.0543772
ERR1051099	DNA_repair_and_recombination_proteins_[BR:ko03400]	0.0488133	0.0485698
SRR4304953	DNA_repair_and_recombination_proteins_[BR:ko03400]	0.049015	0.0488494
ERR1051122	DNA_repair_and_recombination_proteins_[BR:ko03400]	0.049247	0.048504
ERR1051033	DNA_repair_and_recombination_proteins_[BR:ko03400]	0.0494424	0.0491737
ERR1051176	DNA_repair_and_recombination_proteins_[BR:ko03400]	0.0555479	0.0558312
SRR6222187	DNA_repair_and_recombination_proteins_[BR:ko03400]	0.0536913	0.0536913
SRR7949632	DNA_repair_and_recombination_proteins_[BR:ko03400]	0.0543518	0.0525545
ERR1051132	DNA_repair_and_recombination_proteins_[BR:ko03400]	0.0519388	0.0511566
SRR3939145	DNA_repair_and_recombination_proteins_[BR:ko03400]	0.0536913	0.0536913
ERR1051014	DNA_repair_and_recombination_proteins_[BR:ko03400]	0.0502524	0.0494505
ERR1051112	DNA_repair_and_recombination_proteins_[BR:ko03400]	0.0504829	0.0503534
SRR6222175	DNA_repair_and_recombination_proteins_[BR:ko03400]	0.0536913	0.0536913
SRR3939156	DNA_repair_and_recombination_proteins_[BR:ko03400]	0.0553453	0.0524246
SRR935336	DNA_repair_and_recombination_proteins_[BR:ko03400]	0.0603888	0.0583831
SRR4304944	DNA_repair_and_recombination_proteins_[BR:ko03400]	0.0499662	0.0504653
ERR3130401	DNA_repair_and_recombination_proteins_[BR:ko03400]	0.0507499	0.0506046
SRR935334	DNA_repair_and_recombination_proteins_[BR:ko03400]	0.055549	0.0547445
ERR1051168	DNA_repair_and_recombination_proteins_[BR:ko03400]	0.0478458	0.0483372
SRR7949622	DNA_repair_and_recombination_proteins_[BR:ko03400]	0.0567954	0.0579295
ERR1051145	DNA_repair_and_recombination_proteins_[BR:ko03400]	0.0500857	0.0504035
SRR3939140	DNA_repair_and_recombination_proteins_[BR:ko03400]	0.0396825	0
ERR1051050	DNA_repair_and_recombination_proteins_[BR:ko03400]	0.0478984	0.0481999
SRR4308271	DNA_repair_and_recombination_proteins_[BR:ko03400]	0	0
SRR7949581	DNA_repair_and_recombination_proteins_[BR:ko03400]	0.0531633	0.0547671
ERR1051118	DNA_repair_and_recombination_proteins_[BR:ko03400]	0.0496071	0.0493501
SRR935500	DNA_repair_and_recombination_proteins_[BR:ko03400]	0.0535397	0.0518736
SRR8489017	DNA_repair_and_recombination_proteins_[BR:ko03400]	0.040785	0.0411763
ERR1051147	DNA_repair_and_recombination_proteins_[BR:ko03400]	0.049587	0.0501654
SRR4304952	DNA_repair_and_recombination_proteins_[BR:ko03400]	0.0479822	0.0484291
SRR6222219	DNA_repair_and_recombination_proteins_[BR:ko03400]	0.0459929	0.0459929
ERR3130392	DNA_repair_and_recombination_proteins_[BR:ko03400]	0.0502709	0.0483564
SRR4304957	DNA_repair_and_recombination_proteins_[BR:ko03400]	0.0469245	0.0477233
SRR6222225	DNA_repair_and_recombination_proteins_[BR:ko03400]	0	0
SRR6222189	DNA_repair_and_recombination_proteins_[BR:ko03400]	0.0536913	0.0536913
SRR6222222	DNA_repair_and_recombination_proteins_[BR:ko03400]	0.0436068	0.0436068
ERR1051115	DNA_repair_and_recombination_proteins_[BR:ko03400]	0.0505794	0.0505063
ERR1051101	DNA_repair_and_recombination_proteins_[BR:ko03400]	0.0478396	0.0485398
ERR1051072	DNA_repair_and_recombination_proteins_[BR:ko03400]	0.050389	0.0511952
ERR1051039	DNA_repair_and_recombination_proteins_[BR:ko03400]	0.0485397	0.0487312
ERR1051102	DNA_repair_and_recombination_proteins_[BR:ko03400]	0.0478355	0.0483864
SRR7949609	DNA_repair_and_recombination_proteins_[BR:ko03400]	0.0545035	0.0526085
SRR3939162	DNA_repair_and_recombination_proteins_[BR:ko03400]	0.0411194	0.0341656
ERR3130379	DNA_repair_and_recombination_proteins_[BR:ko03400]	0.0515037	0.0503373
SRR8489042	DNA_repair_and_recombination_proteins_[BR:ko03400]	0.0422415	0.0424565
ERR1051120	DNA_repair_and_recombination_proteins_[BR:ko03400]	0.0509263	0.0511117
SRR8489025	DNA_repair_and_recombination_proteins_[BR:ko03400]	0.0414919	0.0415867
ERR1055226	DNA_repair_and_recombination_proteins_[BR:ko03400]	0.0487027	0.0496041
ERR1051178	DNA_repair_and_recombination_proteins_[BR:ko03400]	0.0515005	0.0521623
ERR3130370	DNA_repair_and_recombination_proteins_[BR:ko03400]	0.0561842	0.0560989
ERR3130356	DNA_repair_and_recombination_proteins_[BR:ko03400]	0.055119	0.0528047
SRR935551	DNA_repair_and_recombination_proteins_[BR:ko03400]	0.0571568	0.0574527
SRR8489030	DNA_repair_and_recombination_proteins_[BR:ko03400]	0.0367443	0.0379914
ERR1051108	DNA_repair_and_recombination_proteins_[BR:ko03400]	0.0512463	0.0508226
SRR7949586	DNA_repair_and_recombination_proteins_[BR:ko03400]	0.0496529	0.0505284
SRR7949580	DNA_repair_and_recombination_proteins_[BR:ko03400]	0.0514396	0.0503619
ERR1051035	DNA_repair_and_recombination_proteins_[BR:ko03400]	0.0494633	0.0497076
ERR1051164	DNA_repair_and_recombination_proteins_[BR:ko03400]	0.0525938	0.0522218
SRR8489043	DNA_repair_and_recombination_proteins_[BR:ko03400]	0.0420607	0.0422543
SRR935504	DNA_repair_and_recombination_proteins_[BR:ko03400]	0.054173	0.0535459
ERR1051065	DNA_repair_and_recombination_proteins_[BR:ko03400]	0.0511689	0.0508867
ERR1051124	DNA_repair_and_recombination_proteins_[BR:ko03400]	0.0515658	0.0529103
SRR935565	DNA_repair_and_recombination_proteins_[BR:ko03400]	0.0550483	0.0548798
SRR4308265	DNA_repair_and_recombination_proteins_[BR:ko03400]	0	0
SRR6222229	DNA_repair_and_recombination_proteins_[BR:ko03400]	0	0
ERR1051154	DNA_repair_and_recombination_proteins_[BR:ko03400]	0.0484255	0.047847
ERR1051085	DNA_repair_and_recombination_proteins_[BR:ko03400]	0.0525412	0.051855
SRR6222198	DNA_repair_and_recombination_proteins_[BR:ko03400]	0.0536913	0.0536913
SRR8489041	DNA_repair_and_recombination_proteins_[BR:ko03400]	0.0433322	0.0434138
SRR934710	Ribosome_[BR:ko03011]	0.0455771	0.0455659
SRR935524	Ribosome_[BR:ko03011]	0.0467332	0.0473216
SRR7949610	Ribosome_[BR:ko03011]	0.0368661	0.0399938
ERR1051084	Ribosome_[BR:ko03011]	0.0388217	0.0395541
SRR6222172	Ribosome_[BR:ko03011]	0	0
ERR1051095	Ribosome_[BR:ko03011]	0.044121	0.0432299
ERR1051075	Ribosome_[BR:ko03011]	0.0421105	0.0439981
SRR3939165	Ribosome_[BR:ko03011]	0	0
ERR1051042	Ribosome_[BR:ko03011]	0.0396928	0.0406609
SRR7949635	Ribosome_[BR:ko03011]	0.0394298	0.039637
SRR7949640	Ribosome_[BR:ko03011]	0	0
ERR1051096	Ribosome_[BR:ko03011]	0.045417	0.0457363
SRR935501	Ribosome_[BR:ko03011]	0.0474718	0.0466977
ERR3130399	Ribosome_[BR:ko03011]	0	0
ERR3130409	Ribosome_[BR:ko03011]	0.0503364	0.0547825
ERR3130391	Ribosome_[BR:ko03011]	0.0265393	0
ERR3130344	Ribosome_[BR:ko03011]	0.0324624	0.0345672
SRR7949577	Ribosome_[BR:ko03011]	0.0393189	0.0398685
ERR1051114	Ribosome_[BR:ko03011]	0.0381641	0.0404643
SRR6222180	Ribosome_[BR:ko03011]	0.0411074	0.0411074
ERR1051041	Ribosome_[BR:ko03011]	0.0367837	0.0379293
ERR1051074	Ribosome_[BR:ko03011]	0.0391002	0.0401793
SRR4304946	Ribosome_[BR:ko03011]	0.0412933	0.04231
SRR935586	Ribosome_[BR:ko03011]	0.0465535	0.0472142
ERR3130357	Ribosome_[BR:ko03011]	0.0430186	0.0427639
ERR1051139	Ribosome_[BR:ko03011]	0.0368229	0.0360743
SRR4308270	Ribosome_[BR:ko03011]	0	0
ERR1051037	Ribosome_[BR:ko03011]	0.0400355	0.0415292
SRR6222197	Ribosome_[BR:ko03011]	0	0
ERR1051055	Ribosome_[BR:ko03011]	0.0383925	0.0392168
SRR3939151	Ribosome_[BR:ko03011]	0	0
SRR935545	Ribosome_[BR:ko03011]	0.0473016	0.0472357
SRR935210	Ribosome_[BR:ko03011]	0.0440321	0.0415608
SRR7949616	Ribosome_[BR:ko03011]	0.0464371	0.044
SRR4304955	Ribosome_[BR:ko03011]	0.0384257	0.0383112
ERR1051031	Ribosome_[BR:ko03011]	0.0395537	0.0427867
SRR7949596	Ribosome_[BR:ko03011]	0.0395258	0.0404742
ERR3130348	Ribosome_[BR:ko03011]	0.0284009	0.0255833
SRR4304954	Ribosome_[BR:ko03011]	0.0402623	0.039259
ERR1051024	Ribosome_[BR:ko03011]	0.0391089	0.0406476
ERR1051056	Ribosome_[BR:ko03011]	0.0388731	0.0393466
ERR1051015	Ribosome_[BR:ko03011]	0.0332427	0.0354488
ERR1051130	Ribosome_[BR:ko03011]	0.0396902	0.038998
SRR7949603	Ribosome_[BR:ko03011]	0.0300182	0.0282466
SRR6222224	Ribosome_[BR:ko03011]	0.029757	0.0296086
SRR6222200	Ribosome_[BR:ko03011]	0.0411074	0.0411074
ERR3130403	Ribosome_[BR:ko03011]	0	0
SRR6222227	Ribosome_[BR:ko03011]	0.0379447	0.0372374
SRR4308276	Ribosome_[BR:ko03011]	0	0
ERR3130343	Ribosome_[BR:ko03011]	0.0309212	0.0339141
SRR935207	Ribosome_[BR:ko03011]	0.0455051	0.0435336
ERR1051077	Ribosome_[BR:ko03011]	0.0387166	0.0390292
SRR935237	Ribosome_[BR:ko03011]	0.0430425	0.0456306
SRR7949633	Ribosome_[BR:ko03011]	0.0391741	0.0393569
ERR1051057	Ribosome_[BR:ko03011]	0.0371827	0.0383165
SRR3939144	Ribosome_[BR:ko03011]	0.039548	0
SRR8489039	Ribosome_[BR:ko03011]	0.0344086	0.0340881
SRR935497	Ribosome_[BR:ko03011]	0.0451047	0.043144
ERR3130412	Ribosome_[BR:ko03011]	0	0
SRR4308283	Ribosome_[BR:ko03011]	0	0
ERR1051020	Ribosome_[BR:ko03011]	0.0434452	0.0467186
SRR935494	Ribosome_[BR:ko03011]	0.0440151	0.0455114
ERR1051142	Ribosome_[BR:ko03011]	0.0424578	0.0436419
SRR6222177	Ribosome_[BR:ko03011]	0.0411074	0.0411074
SRR4308272	Ribosome_[BR:ko03011]	0	0
ERR3130338	Ribosome_[BR:ko03011]	0.0328068	0.0304823
SRR6222209	Ribosome_[BR:ko03011]	0	0
SRR7949620	Ribosome_[BR:ko03011]	0.0401993	0.0414278
SRR7949631	Ribosome_[BR:ko03011]	0.0452208	0.0451617
SRR3939166	Ribosome_[BR:ko03011]	0.0411074	0.0411074
ERR1051141	Ribosome_[BR:ko03011]	0.0375259	0.0384056
SRR935353	Ribosome_[BR:ko03011]	0.0464889	0.0493942
ERR1051131	Ribosome_[BR:ko03011]	0.0413217	0.0420991
SRR6222226	Ribosome_[BR:ko03011]	0.0410432	0.0411074
SRR4308278	Ribosome_[BR:ko03011]	0.040783	0.0285551
SRR3939161	Ribosome_[BR:ko03011]	0.0373239	0.0345489
ERR3130368	Ribosome_[BR:ko03011]	0.0292525	0.0234662
SRR8489044	Ribosome_[BR:ko03011]	0.0347361	0.0345066
ERR1051103	Ribosome_[BR:ko03011]	0.0419628	0.0409894
SRR4304940	Ribosome_[BR:ko03011]	0.0358546	0.038936
SRR934696	Ribosome_[BR:ko03011]	0.045271	0.0437482
SRR7949617	Ribosome_[BR:ko03011]	0.0468963	0.0460928
SRR935232	Ribosome_[BR:ko03011]	0.0455772	0.0478503
ERR1051086	Ribosome_[BR:ko03011]	0.0383686	0.0393733
ERR1051143	Ribosome_[BR:ko03011]	0.0445156	0.0439431
ERR3130384	Ribosome_[BR:ko03011]	0.0412541	0.0411961
ERR1051100	Ribosome_[BR:ko03011]	0.0377574	0.038217
SRR935525	Ribosome_[BR:ko03011]	0.0463421	0.0456345
ERR3130359	Ribosome_[BR:ko03011]	0.0431615	0.0431644
SRR6222182	Ribosome_[BR:ko03011]	0	0
SRR7949644	Ribosome_[BR:ko03011]	0.0412045	0.0402194
ERR1051126	Ribosome_[BR:ko03011]	0.0403267	0.0427646
SRR6222193	Ribosome_[BR:ko03011]	0.0412642	0.0411074
SRR935568	Ribosome_[BR:ko03011]	0.0479524	0.0479604
ERR1055229	Ribosome_[BR:ko03011]	0.0385053	0.0395754
SRR3939146	Ribosome_[BR:ko03011]	0.0414234	0.0411074
ERR3130377	Ribosome_[BR:ko03011]	0.0410754	0.0401153
SRR935509	Ribosome_[BR:ko03011]	0.0428902	0.0431351
ERR1051166	Ribosome_[BR:ko03011]	0.0410294	0.042531
ERR3130383	Ribosome_[BR:ko03011]	0	0
ERR1051163	Ribosome_[BR:ko03011]	0.0433943	0.044394
ERR1051013	Ribosome_[BR:ko03011]	0.0400136	0.0417519
SRR6222183	Ribosome_[BR:ko03011]	0	0
SRR935578	Ribosome_[BR:ko03011]	0.0461335	0.0457948
SRR935331	Ribosome_[BR:ko03011]	0.0470899	0.0468071
SRR934695	Ribosome_[BR:ko03011]	0.0468698	0.0455009
SRR6222214	Ribosome_[BR:ko03011]	0.0367684	0.0366809
SRR934707	Ribosome_[BR:ko03011]	0.0459269	0.0459619
ERR1051162	Ribosome_[BR:ko03011]	0.0406653	0.0422153
SRR6222210	Ribosome_[BR:ko03011]	0.0334257	0.0329799
SRR935517	Ribosome_[BR:ko03011]	0.0452811	0.0451071
ERR3130388	Ribosome_[BR:ko03011]	0.035976	0.0387088
SRR7949600	Ribosome_[BR:ko03011]	0.0416369	0.0422536
ERR1051119	Ribosome_[BR:ko03011]	0.041271	0.041914
SRR8489035	Ribosome_[BR:ko03011]	0.0289561	0.0291639
ERR1055231	Ribosome_[BR:ko03011]	0.0391154	0.0395738
ERR1051026	Ribosome_[BR:ko03011]	0.0348238	0.0355548
SRR6222206	Ribosome_[BR:ko03011]	0	0
SRR4308266	Ribosome_[BR:ko03011]	0	0
ERR1051087	Ribosome_[BR:ko03011]	0.0370325	0.037966
SRR7949585	Ribosome_[BR:ko03011]	0.0450952	0.0449321
SRR934694	Ribosome_[BR:ko03011]	0.0439142	0.0433499
SRR7949583	Ribosome_[BR:ko03011]	0.0386064	0.0394816
SRR8489016	Ribosome_[BR:ko03011]	0.0320781	0.031689
ERR1051062	Ribosome_[BR:ko03011]	0.0417104	0.0466956
ERR1051152	Ribosome_[BR:ko03011]	0.0379548	0.0386366
SRR935328	Ribosome_[BR:ko03011]	0.0458392	0.0451243
ERR1051169	Ribosome_[BR:ko03011]	0.0363069	0.0372404
ERR3130385	Ribosome_[BR:ko03011]	0.0436919	0.0430252
SRR935499	Ribosome_[BR:ko03011]	0.0459698	0.04704
ERR3130406	Ribosome_[BR:ko03011]	0	0
SRR935533	Ribosome_[BR:ko03011]	0.0531176	0.0485511
SRR935230	Ribosome_[BR:ko03011]	0.0468892	0.0476325
ERR1051052	Ribosome_[BR:ko03011]	0.0399466	0.0398714
SRR3939163	Ribosome_[BR:ko03011]	0.0519211	0.0519211
SRR935212	Ribosome_[BR:ko03011]	0.0448497	0.0441227
SRR7949636	Ribosome_[BR:ko03011]	0.0429119	0.0429536
SRR935519	Ribosome_[BR:ko03011]	0.0462152	0.0458548
ERR3130382	Ribosome_[BR:ko03011]	0.0365056	0.0394992
SRR7949590	Ribosome_[BR:ko03011]	0.0399099	0.0410748
ERR3130352	Ribosome_[BR:ko03011]	0.0414941	0.0434817
ERR1051123	Ribosome_[BR:ko03011]	0.0434637	0.0474183
SRR7949602	Ribosome_[BR:ko03011]	0.0457079	0.0460827
SRR934649	Ribosome_[BR:ko03011]	0.0455031	0.0441598
ERR1051089	Ribosome_[BR:ko03011]	0.0397603	0.0411643
ERR1051046	Ribosome_[BR:ko03011]	0.0408761	0.0416824
ERR1051030	Ribosome_[BR:ko03011]	0.0400644	0.0409037
ERR1051144	Ribosome_[BR:ko03011]	0.0387427	0.039139
ERR1051151	Ribosome_[BR:ko03011]	0.0374585	0.0384637
SRR935206	Ribosome_[BR:ko03011]	0.0439083	0.0420973
ERR1051032	Ribosome_[BR:ko03011]	0.0397801	0.0414653
SRR7949584	Ribosome_[BR:ko03011]	0.0420962	0.0429722
SRR7949594	Ribosome_[BR:ko03011]	0.0363594	0.0366942
ERR3130341	Ribosome_[BR:ko03011]	0.03666	0.0367793
ERR1051125	Ribosome_[BR:ko03011]	0.0430198	0.0464957
SRR935526	Ribosome_[BR:ko03011]	0.0451187	0.0456337
SRR6222199	Ribosome_[BR:ko03011]	0	0
SRR4304943	Ribosome_[BR:ko03011]	0.037898	0.0398625
SRR935575	Ribosome_[BR:ko03011]	0.0452008	0.0445096
SRR7949598	Ribosome_[BR:ko03011]	0.0417801	0.0415198
SRR934713	Ribosome_[BR:ko03011]	0.0457153	0.0462644
SRR6222195	Ribosome_[BR:ko03011]	0.0411074	0.0411074
SRR935496	Ribosome_[BR:ko03011]	0.0445524	0.0468524
SRR6222203	Ribosome_[BR:ko03011]	0.052094	0
ERR1051066	Ribosome_[BR:ko03011]	0.0410912	0.0420791
SRR4304939	Ribosome_[BR:ko03011]	0.0400407	0.0404842
ERR1051165	Ribosome_[BR:ko03011]	0.0409545	0.0432293
SRR6222174	Ribosome_[BR:ko03011]	0.0411074	0.0411074
ERR1051129	Ribosome_[BR:ko03011]	0.040276	0.0406419
SRR7949641	Ribosome_[BR:ko03011]	0.04266	0.0413227
ERR1051047	Ribosome_[BR:ko03011]	0.031076	0.0324102
ERR1051156	Ribosome_[BR:ko03011]	0.0408381	0.041494
SRR6222185	Ribosome_[BR:ko03011]	0	0
SRR935231	Ribosome_[BR:ko03011]	0.043044	0.0429164
SRR934705	Ribosome_[BR:ko03011]	0.045019	0.0473381
ERR1051105	Ribosome_[BR:ko03011]	0.0379416	0.0390876
ERR1051174	Ribosome_[BR:ko03011]	0.037737	0.0377319
ERR3130414	Ribosome_[BR:ko03011]	0	0
ERR3130393	Ribosome_[BR:ko03011]	0.0454417	0.0471232
SRR935583	Ribosome_[BR:ko03011]	0.0488074	0.0482935
SRR8489022	Ribosome_[BR:ko03011]	0.0344137	0.0342488
ERR1051172	Ribosome_[BR:ko03011]	0.0409204	0.041647
ERR3130340	Ribosome_[BR:ko03011]	0.0348737	0.0380741
ERR3130339	Ribosome_[BR:ko03011]	0.0340532	0.0418284
SRR4304949	Ribosome_[BR:ko03011]	0.0377028	0.0394087
ERR1051019	Ribosome_[BR:ko03011]	0.0435122	0.0468243
ERR3130363	Ribosome_[BR:ko03011]	0.0338892	0.0292401
ERR1051093	Ribosome_[BR:ko03011]	0.0426131	0.0464614
SRR935227	Ribosome_[BR:ko03011]	0.0449431	0.0453058
SRR935572	Ribosome_[BR:ko03011]	0.0480427	0.0477828
SRR4308275	Ribosome_[BR:ko03011]	0	0
ERR1051106	Ribosome_[BR:ko03011]	0.0369238	0.0380417
SRR8489033	Ribosome_[BR:ko03011]	0.0250074	0.0252988
SRR4308279	Ribosome_[BR:ko03011]	0	0
SRR8489031	Ribosome_[BR:ko03011]	0.0299878	0.0293515
SRR4308269	Ribosome_[BR:ko03011]	0	0
ERR3130411	Ribosome_[BR:ko03011]	0.046926	0.0481484
SRR3939169	Ribosome_[BR:ko03011]	0	0
ERR1051104	Ribosome_[BR:ko03011]	0.040914	0.0416073
SRR3939149	Ribosome_[BR:ko03011]	0.0450423	0.0450423
SRR7949642	Ribosome_[BR:ko03011]	0.0404301	0.0393382
SRR4304947	Ribosome_[BR:ko03011]	0.039062	0.0408017
SRR934704	Ribosome_[BR:ko03011]	0.0461304	0.0454805
SRR8489037	Ribosome_[BR:ko03011]	0.035788	0.0356477
SRR3939168	Ribosome_[BR:ko03011]	0.039548	0
SRR3939159	Ribosome_[BR:ko03011]	0	0
ERR3130397	Ribosome_[BR:ko03011]	0	0
SRR6222205	Ribosome_[BR:ko03011]	0	0
SRR6222179	Ribosome_[BR:ko03011]	0.0411074	0.0411074
SRR935205	Ribosome_[BR:ko03011]	0.0456497	0.0453697
SRR935582	Ribosome_[BR:ko03011]	0.0491585	0.0494873
SRR7949643	Ribosome_[BR:ko03011]	0.0392157	0.0401189
SRR7949629	Ribosome_[BR:ko03011]	0.0404703	0.0423827
SRR934709	Ribosome_[BR:ko03011]	0.045699	0.0455465
SRR6222216	Ribosome_[BR:ko03011]	0.0267292	0.0278746
ERR1051138	Ribosome_[BR:ko03011]	0.037212	0.0389363
SRR935585	Ribosome_[BR:ko03011]	0.0466711	0.0469308
ERR1051036	Ribosome_[BR:ko03011]	0.0362115	0.0365384
SRR3939142	Ribosome_[BR:ko03011]	0.039548	0
SRR934693	Ribosome_[BR:ko03011]	0.0434448	0.042978
ERR1051048	Ribosome_[BR:ko03011]	0.0369452	0.0365321
SRR935515	Ribosome_[BR:ko03011]	0.0474899	0.0470015
SRR7949639	Ribosome_[BR:ko03011]	0.0390759	0.0400071
ERR1051135	Ribosome_[BR:ko03011]	0.0506079	0.0508484
ERR1051081	Ribosome_[BR:ko03011]	0.0373624	0.0379342
ERR1051159	Ribosome_[BR:ko03011]	0.0375356	0.037612
SRR935573	Ribosome_[BR:ko03011]	0.045791	0.0451019
SRR8489020	Ribosome_[BR:ko03011]	0.0345583	0.0343861
SRR935234	Ribosome_[BR:ko03011]	0.0467747	0.0476213
SRR7949592	Ribosome_[BR:ko03011]	0.0470174	0.0463313
ERR3130337	Ribosome_[BR:ko03011]	0.0337877	0.0352105
ERR1051082	Ribosome_[BR:ko03011]	0.0372944	0.0378681
SRR934706	Ribosome_[BR:ko03011]	0.0439812	0.0430596
ERR1051068	Ribosome_[BR:ko03011]	0.034058	0.0343713
SRR7949638	Ribosome_[BR:ko03011]	0.0422398	0.0421783
SRR4304941	Ribosome_[BR:ko03011]	0.039575	0.0409866
SRR4308267	Ribosome_[BR:ko03011]	0	0
ERR1051034	Ribosome_[BR:ko03011]	0.0369308	0.0374341
SRR3939150	Ribosome_[BR:ko03011]	0.0351664	0
SRR935335	Ribosome_[BR:ko03011]	0.0475502	0.047199
SRR6222207	Ribosome_[BR:ko03011]	0.0354465	0.036061
ERR3130410	Ribosome_[BR:ko03011]	0.0351354	0.0351751
SRR7949582	Ribosome_[BR:ko03011]	0.0386906	0.0391124
ERR1051070	Ribosome_[BR:ko03011]	0.035957	0.0368427
ERR1051060	Ribosome_[BR:ko03011]	0.0386251	0.0396455
ERR1051107	Ribosome_[BR:ko03011]	0.0408752	0.0413019
SRR7949619	Ribosome_[BR:ko03011]	0.0410308	0.0427965
SRR7949623	Ribosome_[BR:ko03011]	0.0401898	0.0408465
SRR6222194	Ribosome_[BR:ko03011]	0.0354465	0.036061
SRR935580	Ribosome_[BR:ko03011]	0.0466714	0.046151
ERR1051109	Ribosome_[BR:ko03011]	0.0365446	0.0368127
SRR6222223	Ribosome_[BR:ko03011]	0.0324637	0.0324448
SRR8489029	Ribosome_[BR:ko03011]	0.0309877	0.0305391
SRR3939158	Ribosome_[BR:ko03011]	0.0426639	0.0407285
ERR1051051	Ribosome_[BR:ko03011]	0.0418085	0.0413452
SRR4304951	Ribosome_[BR:ko03011]	0.0358084	0.035139
SRR6222176	Ribosome_[BR:ko03011]	0.0405827	0.0411074
SRR7949612	Ribosome_[BR:ko03011]	0.038594	0.0386989
ERR1051049	Ribosome_[BR:ko03011]	0.0354847	0.0366014
SRR934692	Ribosome_[BR:ko03011]	0.0450234	0.0440827
SRR7949611	Ribosome_[BR:ko03011]	0.0408551	0.0410763
ERR3130380	Ribosome_[BR:ko03011]	0.0389601	0.035866
ERR1051071	Ribosome_[BR:ko03011]	0.0317931	0.0310515
SRR935584	Ribosome_[BR:ko03011]	0.052464	0.0521135
ERR1051110	Ribosome_[BR:ko03011]	0.0362379	0.0363246
SRR935502	Ribosome_[BR:ko03011]	0.0446605	0.0466219
SRR8489019	Ribosome_[BR:ko03011]	0.0365614	0.0364612
SRR6222221	Ribosome_[BR:ko03011]	0.0339921	0.0338816
SRR7949601	Ribosome_[BR:ko03011]	0.0404183	0.0407674
SRR6222178	Ribosome_[BR:ko03011]	0.0412242	0.0487329
ERR1051161	Ribosome_[BR:ko03011]	0.0424156	0.0438276
ERR1051059	Ribosome_[BR:ko03011]	0.0417566	0.0434044
ERR3130389	Ribosome_[BR:ko03011]	0.043265	0.0432131
SRR935233	Ribosome_[BR:ko03011]	0.0438447	0.0449761
SRR935576	Ribosome_[BR:ko03011]	0.0489475	0.0469204
SRR935521	Ribosome_[BR:ko03011]	0.0457744	0.0450337
SRR935577	Ribosome_[BR:ko03011]	0.0459533	0.0471043
SRR3939155	Ribosome_[BR:ko03011]	0.0376227	0.037634
ERR1051043	Ribosome_[BR:ko03011]	0.0355422	0.0381815
ERR3130369	Ribosome_[BR:ko03011]	0.0276939	0.02424
ERR1051128	Ribosome_[BR:ko03011]	0.0376687	0.0386623
ERR1055227	Ribosome_[BR:ko03011]	0.0423759	0.0447152
SRR935546	Ribosome_[BR:ko03011]	0.0442589	0.0424562
ERR1051136	Ribosome_[BR:ko03011]	0.0379562	0.0390398
ERR3130366	Ribosome_[BR:ko03011]	0.0329301	0.0287626
SRR935587	Ribosome_[BR:ko03011]	0.0482853	0.0470578
SRR7949624	Ribosome_[BR:ko03011]	0.0396954	0.0422666
SRR935574	Ribosome_[BR:ko03011]	0.04537	0.045465
ERR1051097	Ribosome_[BR:ko03011]	0.0413838	0.0428638
SRR4308274	Ribosome_[BR:ko03011]	0	0
SRR8489034	Ribosome_[BR:ko03011]	0.0276628	0.0275164
SRR6222173	Ribosome_[BR:ko03011]	0.0487329	0.0487329
ERR1055230	Ribosome_[BR:ko03011]	0.0386475	0.04093
ERR3130395	Ribosome_[BR:ko03011]	0.044801	0.0418984
SRR4304942	Ribosome_[BR:ko03011]	0.040583	0.0413232
ERR3130346	Ribosome_[BR:ko03011]	0.0338727	0.0302271
ERR3130413	Ribosome_[BR:ko03011]	0	0
SRR7949578	Ribosome_[BR:ko03011]	0.0490366	0.0478422
SRR7949615	Ribosome_[BR:ko03011]	0.0417485	0.0429013
SRR935235	Ribosome_[BR:ko03011]	0.0429876	0.0441239
ERR1051025	Ribosome_[BR:ko03011]	0.037914	0.0406253
SRR6222181	Ribosome_[BR:ko03011]	0.0427741	0.049174
SRR935581	Ribosome_[BR:ko03011]	0.0480698	0.0482894
SRR8489014	Ribosome_[BR:ko03011]	0.0322369	0.0319654
SRR935229	Ribosome_[BR:ko03011]	0.0456833	0.0481274
SRR7949605	Ribosome_[BR:ko03011]	0.0400125	0.0417876
SRR6222188	Ribosome_[BR:ko03011]	0	0
SRR8489028	Ribosome_[BR:ko03011]	0.0277853	0.0276378
SRR3939160	Ribosome_[BR:ko03011]	0	0
ERR3130402	Ribosome_[BR:ko03011]	0.0390567	0
SRR7949634	Ribosome_[BR:ko03011]	0.039351	0.0397357
SRR6222184	Ribosome_[BR:ko03011]	0	0
ERR1051064	Ribosome_[BR:ko03011]	0.0407	0.0421807
ERR3130405	Ribosome_[BR:ko03011]	0.0368055	0
ERR3130358	Ribosome_[BR:ko03011]	0.043072	0.0427358
ERR3130355	Ribosome_[BR:ko03011]	0.0463767	0.0459783
SRR6222201	Ribosome_[BR:ko03011]	0	0
SRR3939148	Ribosome_[BR:ko03011]	0	0
ERR1051058	Ribosome_[BR:ko03011]	0.0438101	0.0469408
ERR1051076	Ribosome_[BR:ko03011]	0.0391993	0.0413577
ERR1051157	Ribosome_[BR:ko03011]	0.0403745	0.0425467
SRR7949607	Ribosome_[BR:ko03011]	0.0458621	0.045953
SRR8489018	Ribosome_[BR:ko03011]	0.0356752	0.0355024
SRR6222217	Ribosome_[BR:ko03011]	0.039548	0
SRR7949646	Ribosome_[BR:ko03011]	0.0425286	0.0429212
SRR8489040	Ribosome_[BR:ko03011]	0.036095	0.035938
SRR7949579	Ribosome_[BR:ko03011]	0.0460185	0.0464825
SRR7949597	Ribosome_[BR:ko03011]	0.0401686	0.0407391
SRR3939147	Ribosome_[BR:ko03011]	0	0
ERR1055228	Ribosome_[BR:ko03011]	0.0415077	0.0429852
SRR3939141	Ribosome_[BR:ko03011]	0	0
SRR3939154	Ribosome_[BR:ko03011]	0	0
ERR1051080	Ribosome_[BR:ko03011]	0.0388413	0.040438
SRR7949626	Ribosome_[BR:ko03011]	0.0466094	0.0467233
SRR935332	Ribosome_[BR:ko03011]	0.0454095	0.0447682
SRR3939157	Ribosome_[BR:ko03011]	0	0
SRR7949595	Ribosome_[BR:ko03011]	0.0389042	0.0391179
SRR7949606	Ribosome_[BR:ko03011]	0.0421284	0.0425141
SRR3939153	Ribosome_[BR:ko03011]	0	0
ERR3130381	Ribosome_[BR:ko03011]	0.0410739	0.0424076
SRR7949648	Ribosome_[BR:ko03011]	0.0380047	0.0398823
SRR7949587	Ribosome_[BR:ko03011]	0.0384736	0.0394047
ERR1051038	Ribosome_[BR:ko03011]	0.0360902	0.0371936
ERR1051133	Ribosome_[BR:ko03011]	0.0358602	0.0354343
ERR1051018	Ribosome_[BR:ko03011]	0.0377369	0.0398374
ERR3130354	Ribosome_[BR:ko03011]	0.0443337	0.0424864
ERR3130386	Ribosome_[BR:ko03011]	0.0408176	0.0371961
SRR4308282	Ribosome_[BR:ko03011]	0	0
SRR935579	Ribosome_[BR:ko03011]	0.048971	0.0486411
ERR1051160	Ribosome_[BR:ko03011]	0.0393012	0.0412349
SRR6222190	Ribosome_[BR:ko03011]	0.0411074	0.0411074
SRR3939139	Ribosome_[BR:ko03011]	0	0
ERR1051177	Ribosome_[BR:ko03011]	0.0386144	0.0395123
SRR7949604	Ribosome_[BR:ko03011]	0.0412383	0.0423692
SRR4308281	Ribosome_[BR:ko03011]	0	0
ERR1051180	Ribosome_[BR:ko03011]	0.0363672	0.037356
ERR1051175	Ribosome_[BR:ko03011]	0.0447362	0.0462148
SRR7949593	Ribosome_[BR:ko03011]	0	0
SRR4308268	Ribosome_[BR:ko03011]	0	0
SRR7949591	Ribosome_[BR:ko03011]	0.0417596	0.0412258
ERR3130408	Ribosome_[BR:ko03011]	0.0484735	0.0481469
SRR934701	Ribosome_[BR:ko03011]	0.0481499	0.049201
SRR4304956	Ribosome_[BR:ko03011]	0.038771	0.0405279
ERR3130362	Ribosome_[BR:ko03011]	0.0381937	0.0345524
SRR3939164	Ribosome_[BR:ko03011]	0	0
ERR1051073	Ribosome_[BR:ko03011]	0.0399873	0.0398847
SRR7949625	Ribosome_[BR:ko03011]	0.0418716	0.0416628
SRR6222215	Ribosome_[BR:ko03011]	0.037739	0.0376605
ERR1051111	Ribosome_[BR:ko03011]	0.0401146	0.0407835
SRR4304938	Ribosome_[BR:ko03011]	0.0405719	0.0408618
SRR8489026	Ribosome_[BR:ko03011]	0.0308866	0.0305486
ERR1051150	Ribosome_[BR:ko03011]	0.0366758	0.0382701
SRR6222212	Ribosome_[BR:ko03011]	0.0337793	0.0373503
ERR1051155	Ribosome_[BR:ko03011]	0.0416095	0.0417084
SRR3939143	Ribosome_[BR:ko03011]	0.0411074	0.0411074
SRR8489015	Ribosome_[BR:ko03011]	0.0310885	0.0308562
SRR7949621	Ribosome_[BR:ko03011]	0.041147	0.0414195
ERR1051171	Ribosome_[BR:ko03011]	0.0379694	0.0384192
SRR8489036	Ribosome_[BR:ko03011]	0.0365191	0.036337
ERR1051146	Ribosome_[BR:ko03011]	0.0377346	0.0398641
ERR3130378	Ribosome_[BR:ko03011]	0.0402302	0.0385777
SRR3939167	Ribosome_[BR:ko03011]	0	0
ERR1051116	Ribosome_[BR:ko03011]	0.0374355	0.0385162
ERR3130345	Ribosome_[BR:ko03011]	0.0330301	0.0274935
ERR1051028	Ribosome_[BR:ko03011]	0.0410246	0.0423397
ERR3130371	Ribosome_[BR:ko03011]	0.0269523	0.023078
ERR1051016	Ribosome_[BR:ko03011]	0.0334936	0.0348435
ERR1051167	Ribosome_[BR:ko03011]	0.0385798	0.0406013
ERR1051091	Ribosome_[BR:ko03011]	0.0421106	0.0425937
ERR1051127	Ribosome_[BR:ko03011]	0.0402742	0.0403317
ERR1051158	Ribosome_[BR:ko03011]	0.0422515	0.0464317
SRR8489045	Ribosome_[BR:ko03011]	0.0353658	0.035114
ERR1051022	Ribosome_[BR:ko03011]	0.037018	0.0381277
SRR6222204	Ribosome_[BR:ko03011]	0.0753968	0
SRR935238	Ribosome_[BR:ko03011]	0.0435859	0.0462953
SRR7949627	Ribosome_[BR:ko03011]	0.0366517	0.0375534
ERR1051079	Ribosome_[BR:ko03011]	0.0402453	0.0407072
SRR935344	Ribosome_[BR:ko03011]	0.0449645	0.0453281
ERR1051090	Ribosome_[BR:ko03011]	0.0378411	0.0417568
SRR6222220	Ribosome_[BR:ko03011]	0.029698	0.0297109
SRR935543	Ribosome_[BR:ko03011]	0.045098	0.0446268
SRR935204	Ribosome_[BR:ko03011]	0.0465613	0.0467007
SRR934708	Ribosome_[BR:ko03011]	0.0475838	0.0467311
ERR1051092	Ribosome_[BR:ko03011]	0.036707	0.0384086
SRR7949588	Ribosome_[BR:ko03011]	0.0407098	0.0416751
SRR3939152	Ribosome_[BR:ko03011]	0	0
ERR3130353	Ribosome_[BR:ko03011]	0.0421416	0.0385914
ERR3130396	Ribosome_[BR:ko03011]	0	0
SRR6222196	Ribosome_[BR:ko03011]	0	0
SRR4308273	Ribosome_[BR:ko03011]	0	0
SRR7949637	Ribosome_[BR:ko03011]	0.0417045	0.0417789
SRR6222211	Ribosome_[BR:ko03011]	0.0284027	0.0281616
ERR3130398	Ribosome_[BR:ko03011]	0.0611621	0
SRR935513	Ribosome_[BR:ko03011]	0.0443159	0.0426527
ERR1051017	Ribosome_[BR:ko03011]	0.0374475	0.0387831
ERR3130404	Ribosome_[BR:ko03011]	0	0
SRR934712	Ribosome_[BR:ko03011]	0.0456496	0.0460857
SRR935556	Ribosome_[BR:ko03011]	0.0464872	0.0471754
SRR7949613	Ribosome_[BR:ko03011]	0.0395619	0.0405946
ERR1051029	Ribosome_[BR:ko03011]	0.0408089	0.0424869
SRR4304948	Ribosome_[BR:ko03011]	0.0393512	0.0406425
SRR8489027	Ribosome_[BR:ko03011]	0.0295164	0.0296742
SRR6222228	Ribosome_[BR:ko03011]	0.0588235	0.0411074
ERR1051117	Ribosome_[BR:ko03011]	0.0362302	0.0375381
ERR1051153	Ribosome_[BR:ko03011]	0.0358492	0.0374674
SRR4304945	Ribosome_[BR:ko03011]	0.0383883	0.0408024
ERR1051098	Ribosome_[BR:ko03011]	0.0392218	0.040373
ERR1051023	Ribosome_[BR:ko03011]	0.0384017	0.0397669
SRR8489038	Ribosome_[BR:ko03011]	0.0335207	0.0332169
ERR3130367	Ribosome_[BR:ko03011]	0.0340103	0.0296663
SRR6222208	Ribosome_[BR:ko03011]	0.0362158	0.0362158
ERR1051173	Ribosome_[BR:ko03011]	0.0345877	0.0351416
SRR934622	Ribosome_[BR:ko03011]	0.0428126	0.0425566
ERR1051181	Ribosome_[BR:ko03011]	0.0386301	0.0390304
ERR1051063	Ribosome_[BR:ko03011]	0.0407581	0.0452771
ERR3130390	Ribosome_[BR:ko03011]	0	0
SRR6222192	Ribosome_[BR:ko03011]	0.0406242	0.0407527
ERR1051121	Ribosome_[BR:ko03011]	0.0380638	0.0379637
ERR3130373	Ribosome_[BR:ko03011]	0.0229548	0.020068
SRR7949618	Ribosome_[BR:ko03011]	0.0479326	0.0479321
ERR1051045	Ribosome_[BR:ko03011]	0.0395122	0.0409186
ERR1051053	Ribosome_[BR:ko03011]	0.0387117	0.0397272
ERR3130394	Ribosome_[BR:ko03011]	0.0384887	0.0394648
ERR3130400	Ribosome_[BR:ko03011]	0	0
SRR8489024	Ribosome_[BR:ko03011]	0.0298045	0.0294318
SRR8489021	Ribosome_[BR:ko03011]	0.0345107	0.0342727
ERR1051137	Ribosome_[BR:ko03011]	0.0374427	0.0392285
ERR1051170	Ribosome_[BR:ko03011]	0.0377126	0.0384674
SRR7949614	Ribosome_[BR:ko03011]	0.0400437	0.0409305
ERR1051094	Ribosome_[BR:ko03011]	0.0437293	0.0482044
ERR1051021	Ribosome_[BR:ko03011]	0.0390627	0.0402408
SRR8489023	Ribosome_[BR:ko03011]	0.0351704	0.0352098
SRR4308280	Ribosome_[BR:ko03011]	0	0
ERR3130350	Ribosome_[BR:ko03011]	0.0265375	0.0239105
ERR1051044	Ribosome_[BR:ko03011]	0.0428806	0.043368
SRR934561	Ribosome_[BR:ko03011]	0.0431443	0.0423997
SRR7949628	Ribosome_[BR:ko03011]	0.0493938	0.0486732
ERR3130347	Ribosome_[BR:ko03011]	0.0256363	0.0220138
SRR935571	Ribosome_[BR:ko03011]	0.0469746	0.0470675
SRR6222202	Ribosome_[BR:ko03011]	0.025641	0.0208333
SRR935209	Ribosome_[BR:ko03011]	0.0483871	0.0482123
SRR6222218	Ribosome_[BR:ko03011]	0.0258604	0.0258356
SRR8489032	Ribosome_[BR:ko03011]	0.0249072	0.02648
SRR7949608	Ribosome_[BR:ko03011]	0.0417921	0.0429848
ERR1051149	Ribosome_[BR:ko03011]	0.0389076	0.0388197
ERR1051083	Ribosome_[BR:ko03011]	0.0419816	0.042943
ERR1051134	Ribosome_[BR:ko03011]	0.0229227	0.0216624
ERR1051078	Ribosome_[BR:ko03011]	0.0394788	0.0400337
ERR1051054	Ribosome_[BR:ko03011]	0.0413044	0.0418714
ERR1051027	Ribosome_[BR:ko03011]	0.0408423	0.0424824
SRR4308264	Ribosome_[BR:ko03011]	0	0
SRR7949630	Ribosome_[BR:ko03011]	0.0402065	0.0407626
SRR934703	Ribosome_[BR:ko03011]	0.0449211	0.045456
ERR1051069	Ribosome_[BR:ko03011]	0.0389635	0.0397239
SRR6222191	Ribosome_[BR:ko03011]	0.0411074	0.0411074
ERR3130376	Ribosome_[BR:ko03011]	0.0446847	0.0421813
SRR6222186	Ribosome_[BR:ko03011]	0.039355	0.0419124
SRR4304950	Ribosome_[BR:ko03011]	0.0392541	0.0390887
ERR1051179	Ribosome_[BR:ko03011]	0.0360659	0.0371617
ERR1051088	Ribosome_[BR:ko03011]	0.0368057	0.0377122
ERR1051148	Ribosome_[BR:ko03011]	0.0369514	0.0379429
SRR935208	Ribosome_[BR:ko03011]	0.0448156	0.0438561
SRR935535	Ribosome_[BR:ko03011]	0.0457089	0.045599
SRR935236	Ribosome_[BR:ko03011]	0.0452778	0.0449234
SRR7949647	Ribosome_[BR:ko03011]	0.046685	0.0460087
SRR935506	Ribosome_[BR:ko03011]	0.0452452	0.0454193
SRR934711	Ribosome_[BR:ko03011]	0.0443367	0.0435951
SRR935338	Ribosome_[BR:ko03011]	0.0476559	0.0454885
ERR3130364	Ribosome_[BR:ko03011]	0.0311955	0.0292463
ERR3130387	Ribosome_[BR:ko03011]	0.0391196	0.0404098
ERR1051140	Ribosome_[BR:ko03011]	0.0409029	0.0414503
SRR7949589	Ribosome_[BR:ko03011]	0.0410576	0.041598
ERR1051061	Ribosome_[BR:ko03011]	0.0405044	0.04149
ERR3130342	Ribosome_[BR:ko03011]	0.0447743	0.0450868
ERR1051040	Ribosome_[BR:ko03011]	0.0337667	0.0350558
ERR1051113	Ribosome_[BR:ko03011]	0.0389457	0.0412995
SRR4308277	Ribosome_[BR:ko03011]	0	0
ERR3130407	Ribosome_[BR:ko03011]	0.0611621	0
ERR1051067	Ribosome_[BR:ko03011]	0.0414812	0.0430523
SRR6222213	Ribosome_[BR:ko03011]	0.0282264	0.0284143
SRR7949645	Ribosome_[BR:ko03011]	0.0400016	0.0418242
ERR1051099	Ribosome_[BR:ko03011]	0.0380292	0.0385051
SRR4304953	Ribosome_[BR:ko03011]	0.0409375	0.0410006
ERR1051122	Ribosome_[BR:ko03011]	0.0382788	0.0383016
ERR1051033	Ribosome_[BR:ko03011]	0.0385603	0.0390065
ERR1051176	Ribosome_[BR:ko03011]	0.0442775	0.0457036
SRR6222187	Ribosome_[BR:ko03011]	0.0411074	0.0411074
SRR7949632	Ribosome_[BR:ko03011]	0.0354097	0.0398846
ERR1051132	Ribosome_[BR:ko03011]	0.0412075	0.0411454
SRR3939145	Ribosome_[BR:ko03011]	0.0411074	0.0411074
ERR1051014	Ribosome_[BR:ko03011]	0.0407305	0.0406013
ERR1051112	Ribosome_[BR:ko03011]	0.0390424	0.0398633
SRR6222175	Ribosome_[BR:ko03011]	0.0411074	0.0411074
SRR3939156	Ribosome_[BR:ko03011]	0.0473037	0.0441241
SRR935336	Ribosome_[BR:ko03011]	0.0520946	0.0508249
SRR4304944	Ribosome_[BR:ko03011]	0.0416558	0.0423568
ERR3130401	Ribosome_[BR:ko03011]	0.040044	0.0404329
SRR935334	Ribosome_[BR:ko03011]	0.0452167	0.0443415
ERR1051168	Ribosome_[BR:ko03011]	0.0372004	0.0378942
SRR7949622	Ribosome_[BR:ko03011]	0.0422356	0.0433518
ERR1051145	Ribosome_[BR:ko03011]	0.0386192	0.040907
SRR3939140	Ribosome_[BR:ko03011]	0.0324074	0
ERR1051050	Ribosome_[BR:ko03011]	0.0360375	0.0365279
SRR4308271	Ribosome_[BR:ko03011]	0	0
SRR7949581	Ribosome_[BR:ko03011]	0.0413712	0.0431466
ERR1051118	Ribosome_[BR:ko03011]	0.0367605	0.0382648
SRR935500	Ribosome_[BR:ko03011]	0.0461551	0.04864
SRR8489017	Ribosome_[BR:ko03011]	0.0306602	0.0309389
ERR1051147	Ribosome_[BR:ko03011]	0.037741	0.0389889
SRR4304952	Ribosome_[BR:ko03011]	0.0377483	0.0386198
SRR6222219	Ribosome_[BR:ko03011]	0.031628	0.031628
ERR3130392	Ribosome_[BR:ko03011]	0.0391929	0.0384864
SRR4304957	Ribosome_[BR:ko03011]	0.0377701	0.0388465
SRR6222225	Ribosome_[BR:ko03011]	0	0
SRR6222189	Ribosome_[BR:ko03011]	0.0411074	0.0411074
SRR6222222	Ribosome_[BR:ko03011]	0.0362158	0.0362158
ERR1051115	Ribosome_[BR:ko03011]	0.0396893	0.0400712
ERR1051101	Ribosome_[BR:ko03011]	0.0368596	0.0378558
ERR1051072	Ribosome_[BR:ko03011]	0.0375348	0.0397184
ERR1051039	Ribosome_[BR:ko03011]	0.0367946	0.0378047
ERR1051102	Ribosome_[BR:ko03011]	0.0364242	0.0374134
SRR7949609	Ribosome_[BR:ko03011]	0.0398394	0.0416783
SRR3939162	Ribosome_[BR:ko03011]	0.0291262	0.022339
ERR3130379	Ribosome_[BR:ko03011]	0.0399634	0.0390847
SRR8489042	Ribosome_[BR:ko03011]	0.0357402	0.0355117
ERR1051120	Ribosome_[BR:ko03011]	0.0408469	0.0415156
SRR8489025	Ribosome_[BR:ko03011]	0.029908	0.0294521
ERR1055226	Ribosome_[BR:ko03011]	0.0377189	0.0383382
ERR1051178	Ribosome_[BR:ko03011]	0.0429314	0.0432493
ERR3130370	Ribosome_[BR:ko03011]	0.0439427	0.0430772
ERR3130356	Ribosome_[BR:ko03011]	0.0437336	0.0408814
SRR935551	Ribosome_[BR:ko03011]	0.0464115	0.0467272
SRR8489030	Ribosome_[BR:ko03011]	0.0235026	0.0246003
ERR1051108	Ribosome_[BR:ko03011]	0.0393902	0.0400681
SRR7949586	Ribosome_[BR:ko03011]	0.0393374	0.040029
SRR7949580	Ribosome_[BR:ko03011]	0.0376197	0.0402638
ERR1051035	Ribosome_[BR:ko03011]	0.0385539	0.0392777
ERR1051164	Ribosome_[BR:ko03011]	0.0421842	0.0425401
SRR8489043	Ribosome_[BR:ko03011]	0.0343293	0.0340154
SRR935504	Ribosome_[BR:ko03011]	0.0437467	0.0431015
ERR1051065	Ribosome_[BR:ko03011]	0.0394618	0.0401046
ERR1051124	Ribosome_[BR:ko03011]	0.0404134	0.0423767
SRR935565	Ribosome_[BR:ko03011]	0.0480632	0.0480712
SRR4308265	Ribosome_[BR:ko03011]	0	0
SRR6222229	Ribosome_[BR:ko03011]	0	0
ERR1051154	Ribosome_[BR:ko03011]	0.035272	0.0369269
ERR1051085	Ribosome_[BR:ko03011]	0.0400205	0.0405902
SRR6222198	Ribosome_[BR:ko03011]	0.0411074	0.0411074
SRR8489041	Ribosome_[BR:ko03011]	0.0357089	0.0354734
SRR934710	Transfer_RNA_biogenesis_[BR:ko03016]	0.0404764	0.0400226
SRR935524	Transfer_RNA_biogenesis_[BR:ko03016]	0.0425322	0.0427193
SRR7949610	Transfer_RNA_biogenesis_[BR:ko03016]	0.0338426	0.0338038
ERR1051084	Transfer_RNA_biogenesis_[BR:ko03016]	0.0383055	0.0387046
SRR6222172	Transfer_RNA_biogenesis_[BR:ko03016]	0	0
ERR1051095	Transfer_RNA_biogenesis_[BR:ko03016]	0.0411885	0.0411566
ERR1051075	Transfer_RNA_biogenesis_[BR:ko03016]	0.0398818	0.0415989
SRR3939165	Transfer_RNA_biogenesis_[BR:ko03016]	0	0
ERR1051042	Transfer_RNA_biogenesis_[BR:ko03016]	0.0389092	0.0396627
SRR7949635	Transfer_RNA_biogenesis_[BR:ko03016]	0.0357574	0.035679
SRR7949640	Transfer_RNA_biogenesis_[BR:ko03016]	0	0
ERR1051096	Transfer_RNA_biogenesis_[BR:ko03016]	0.0425138	0.0431243
SRR935501	Transfer_RNA_biogenesis_[BR:ko03016]	0.04147	0.0414388
ERR3130399	Transfer_RNA_biogenesis_[BR:ko03016]	0	0
ERR3130409	Transfer_RNA_biogenesis_[BR:ko03016]	0.0439321	0.0459938
ERR3130391	Transfer_RNA_biogenesis_[BR:ko03016]	0.0281316	0
ERR3130344	Transfer_RNA_biogenesis_[BR:ko03016]	0.0343752	0.0343086
SRR7949577	Transfer_RNA_biogenesis_[BR:ko03016]	0.0353369	0.0356473
ERR1051114	Transfer_RNA_biogenesis_[BR:ko03016]	0.0377481	0.0396644
SRR6222180	Transfer_RNA_biogenesis_[BR:ko03016]	0.0436242	0.0436242
ERR1051041	Transfer_RNA_biogenesis_[BR:ko03016]	0.0372019	0.0381484
ERR1051074	Transfer_RNA_biogenesis_[BR:ko03016]	0.0382543	0.0391525
SRR4304946	Transfer_RNA_biogenesis_[BR:ko03016]	0.0370977	0.0383229
SRR935586	Transfer_RNA_biogenesis_[BR:ko03016]	0.0421386	0.0426619
ERR3130357	Transfer_RNA_biogenesis_[BR:ko03016]	0.0399979	0.0402792
ERR1051139	Transfer_RNA_biogenesis_[BR:ko03016]	0.037756	0.0374249
SRR4308270	Transfer_RNA_biogenesis_[BR:ko03016]	0	0
ERR1051037	Transfer_RNA_biogenesis_[BR:ko03016]	0.0386883	0.0399482
SRR6222197	Transfer_RNA_biogenesis_[BR:ko03016]	0	0
ERR1051055	Transfer_RNA_biogenesis_[BR:ko03016]	0.038	0.0384709
SRR3939151	Transfer_RNA_biogenesis_[BR:ko03016]	0	0
SRR935545	Transfer_RNA_biogenesis_[BR:ko03016]	0.0398367	0.0397764
SRR935210	Transfer_RNA_biogenesis_[BR:ko03016]	0.0411996	0.0407216
SRR7949616	Transfer_RNA_biogenesis_[BR:ko03016]	0.0371867	0.0377854
SRR4304955	Transfer_RNA_biogenesis_[BR:ko03016]	0.0359989	0.0361929
ERR1051031	Transfer_RNA_biogenesis_[BR:ko03016]	0.0371542	0.0397413
SRR7949596	Transfer_RNA_biogenesis_[BR:ko03016]	0.0359206	0.0363869
ERR3130348	Transfer_RNA_biogenesis_[BR:ko03016]	0.0338235	0.0307379
SRR4304954	Transfer_RNA_biogenesis_[BR:ko03016]	0.0372115	0.037065
ERR1051024	Transfer_RNA_biogenesis_[BR:ko03016]	0.0381369	0.0394447
ERR1051056	Transfer_RNA_biogenesis_[BR:ko03016]	0.0384139	0.0387181
ERR1051015	Transfer_RNA_biogenesis_[BR:ko03016]	0.0347233	0.0360422
ERR1051130	Transfer_RNA_biogenesis_[BR:ko03016]	0.0390378	0.0389635
SRR7949603	Transfer_RNA_biogenesis_[BR:ko03016]	0.0297376	0.0282466
SRR6222224	Transfer_RNA_biogenesis_[BR:ko03016]	0.0421748	0.042245
SRR6222200	Transfer_RNA_biogenesis_[BR:ko03016]	0.0436242	0.0436242
ERR3130403	Transfer_RNA_biogenesis_[BR:ko03016]	0	0
SRR6222227	Transfer_RNA_biogenesis_[BR:ko03016]	0.0427396	0.0431501
SRR4308276	Transfer_RNA_biogenesis_[BR:ko03016]	0	0
ERR3130343	Transfer_RNA_biogenesis_[BR:ko03016]	0.0340167	0.0352416
SRR935207	Transfer_RNA_biogenesis_[BR:ko03016]	0.0412513	0.0406983
ERR1051077	Transfer_RNA_biogenesis_[BR:ko03016]	0.0385276	0.0387429
SRR935237	Transfer_RNA_biogenesis_[BR:ko03016]	0.0412307	0.042743
SRR7949633	Transfer_RNA_biogenesis_[BR:ko03016]	0.0470294	0.0466844
ERR1051057	Transfer_RNA_biogenesis_[BR:ko03016]	0.0367896	0.0377241
SRR3939144	Transfer_RNA_biogenesis_[BR:ko03016]	0.0387409	0
SRR8489039	Transfer_RNA_biogenesis_[BR:ko03016]	0.03426	0.0343323
SRR935497	Transfer_RNA_biogenesis_[BR:ko03016]	0.0391241	0.0385033
ERR3130412	Transfer_RNA_biogenesis_[BR:ko03016]	0	0
SRR4308283	Transfer_RNA_biogenesis_[BR:ko03016]	0	0
ERR1051020	Transfer_RNA_biogenesis_[BR:ko03016]	0.0402934	0.043093
SRR935494	Transfer_RNA_biogenesis_[BR:ko03016]	0.0418995	0.0435202
ERR1051142	Transfer_RNA_biogenesis_[BR:ko03016]	0.0410236	0.041813
SRR6222177	Transfer_RNA_biogenesis_[BR:ko03016]	0.0436242	0.0436242
SRR4308272	Transfer_RNA_biogenesis_[BR:ko03016]	0	0
ERR3130338	Transfer_RNA_biogenesis_[BR:ko03016]	0.0349158	0.0326783
SRR6222209	Transfer_RNA_biogenesis_[BR:ko03016]	0	0
SRR7949620	Transfer_RNA_biogenesis_[BR:ko03016]	0.0344175	0.0352323
SRR7949631	Transfer_RNA_biogenesis_[BR:ko03016]	0.0373376	0.0375487
SRR3939166	Transfer_RNA_biogenesis_[BR:ko03016]	0.0436242	0.0436242
ERR1051141	Transfer_RNA_biogenesis_[BR:ko03016]	0.0370876	0.0379527
SRR935353	Transfer_RNA_biogenesis_[BR:ko03016]	0.0429427	0.0441455
ERR1051131	Transfer_RNA_biogenesis_[BR:ko03016]	0.0401944	0.0406421
SRR6222226	Transfer_RNA_biogenesis_[BR:ko03016]	0.0453185	0.0436242
SRR4308278	Transfer_RNA_biogenesis_[BR:ko03016]	0.0391517	0.0285551
SRR3939161	Transfer_RNA_biogenesis_[BR:ko03016]	0.0338028	0.0307102
ERR3130368	Transfer_RNA_biogenesis_[BR:ko03016]	0.0341271	0.0279872
SRR8489044	Transfer_RNA_biogenesis_[BR:ko03016]	0.0344775	0.0342268
ERR1051103	Transfer_RNA_biogenesis_[BR:ko03016]	0.0403317	0.0389245
SRR4304940	Transfer_RNA_biogenesis_[BR:ko03016]	0.0344997	0.0367231
SRR934696	Transfer_RNA_biogenesis_[BR:ko03016]	0.0390872	0.0386635
SRR7949617	Transfer_RNA_biogenesis_[BR:ko03016]	0.0383406	0.0380799
SRR935232	Transfer_RNA_biogenesis_[BR:ko03016]	0.0407989	0.0417209
ERR1051086	Transfer_RNA_biogenesis_[BR:ko03016]	0.0375634	0.0385692
ERR1051143	Transfer_RNA_biogenesis_[BR:ko03016]	0.0419001	0.0424015
ERR3130384	Transfer_RNA_biogenesis_[BR:ko03016]	0.044594	0.0453633
ERR1051100	Transfer_RNA_biogenesis_[BR:ko03016]	0.0377303	0.0380478
SRR935525	Transfer_RNA_biogenesis_[BR:ko03016]	0.041865	0.0418922
ERR3130359	Transfer_RNA_biogenesis_[BR:ko03016]	0.0405743	0.0405269
SRR6222182	Transfer_RNA_biogenesis_[BR:ko03016]	0	0
SRR7949644	Transfer_RNA_biogenesis_[BR:ko03016]	0.0382013	0.037434
ERR1051126	Transfer_RNA_biogenesis_[BR:ko03016]	0.0393606	0.0414028
SRR6222193	Transfer_RNA_biogenesis_[BR:ko03016]	0.0433641	0.0436242
SRR935568	Transfer_RNA_biogenesis_[BR:ko03016]	0.0436368	0.0440456
ERR1055229	Transfer_RNA_biogenesis_[BR:ko03016]	0.037777	0.0388003
SRR3939146	Transfer_RNA_biogenesis_[BR:ko03016]	0.0430915	0.0436242
ERR3130377	Transfer_RNA_biogenesis_[BR:ko03016]	0.0391238	0.0384626
SRR935509	Transfer_RNA_biogenesis_[BR:ko03016]	0.0406147	0.0401749
ERR1051166	Transfer_RNA_biogenesis_[BR:ko03016]	0.0387483	0.0402131
ERR3130383	Transfer_RNA_biogenesis_[BR:ko03016]	0	0
ERR1051163	Transfer_RNA_biogenesis_[BR:ko03016]	0.0397506	0.0412591
ERR1051013	Transfer_RNA_biogenesis_[BR:ko03016]	0.0398378	0.0410355
SRR6222183	Transfer_RNA_biogenesis_[BR:ko03016]	0	0
SRR935578	Transfer_RNA_biogenesis_[BR:ko03016]	0.039832	0.0401305
SRR935331	Transfer_RNA_biogenesis_[BR:ko03016]	0.0425736	0.042575
SRR934695	Transfer_RNA_biogenesis_[BR:ko03016]	0.0398364	0.0398426
SRR6222214	Transfer_RNA_biogenesis_[BR:ko03016]	0.0428183	0.0430074
SRR934707	Transfer_RNA_biogenesis_[BR:ko03016]	0.0405515	0.0406596
ERR1051162	Transfer_RNA_biogenesis_[BR:ko03016]	0.0396051	0.0405145
SRR6222210	Transfer_RNA_biogenesis_[BR:ko03016]	0.0421804	0.0423154
SRR935517	Transfer_RNA_biogenesis_[BR:ko03016]	0.0408306	0.0405535
ERR3130388	Transfer_RNA_biogenesis_[BR:ko03016]	0.0356074	0.0357416
SRR7949600	Transfer_RNA_biogenesis_[BR:ko03016]	0.0358215	0.0365507
ERR1051119	Transfer_RNA_biogenesis_[BR:ko03016]	0.0400737	0.0406464
SRR8489035	Transfer_RNA_biogenesis_[BR:ko03016]	0.0288397	0.0296667
ERR1055231	Transfer_RNA_biogenesis_[BR:ko03016]	0.03886	0.0391342
ERR1051026	Transfer_RNA_biogenesis_[BR:ko03016]	0.0362821	0.0364791
SRR6222206	Transfer_RNA_biogenesis_[BR:ko03016]	0	0
SRR4308266	Transfer_RNA_biogenesis_[BR:ko03016]	0	0
ERR1051087	Transfer_RNA_biogenesis_[BR:ko03016]	0.0367785	0.0372596
SRR7949585	Transfer_RNA_biogenesis_[BR:ko03016]	0.0371604	0.0372211
SRR934694	Transfer_RNA_biogenesis_[BR:ko03016]	0.0408642	0.0405314
SRR7949583	Transfer_RNA_biogenesis_[BR:ko03016]	0.0351651	0.0381247
SRR8489016	Transfer_RNA_biogenesis_[BR:ko03016]	0.0311072	0.0309386
ERR1051062	Transfer_RNA_biogenesis_[BR:ko03016]	0.0411448	0.0450487
ERR1051152	Transfer_RNA_biogenesis_[BR:ko03016]	0.0374725	0.0375894
SRR935328	Transfer_RNA_biogenesis_[BR:ko03016]	0.0427193	0.0423017
ERR1051169	Transfer_RNA_biogenesis_[BR:ko03016]	0.0369231	0.0375207
ERR3130385	Transfer_RNA_biogenesis_[BR:ko03016]	0.0409985	0.0404253
SRR935499	Transfer_RNA_biogenesis_[BR:ko03016]	0.0415457	0.042638
ERR3130406	Transfer_RNA_biogenesis_[BR:ko03016]	0	0
SRR935533	Transfer_RNA_biogenesis_[BR:ko03016]	0.0422574	0.0411829
SRR935230	Transfer_RNA_biogenesis_[BR:ko03016]	0.0412482	0.0430818
ERR1051052	Transfer_RNA_biogenesis_[BR:ko03016]	0.0389468	0.0384644
SRR3939163	Transfer_RNA_biogenesis_[BR:ko03016]	0.0508827	0.0508827
SRR935212	Transfer_RNA_biogenesis_[BR:ko03016]	0.0417938	0.0411566
SRR7949636	Transfer_RNA_biogenesis_[BR:ko03016]	0.0380225	0.0384547
SRR935519	Transfer_RNA_biogenesis_[BR:ko03016]	0.0404714	0.0401134
ERR3130382	Transfer_RNA_biogenesis_[BR:ko03016]	0.0364611	0.0380022
SRR7949590	Transfer_RNA_biogenesis_[BR:ko03016]	0.036669	0.0384452
ERR3130352	Transfer_RNA_biogenesis_[BR:ko03016]	0.041182	0.0433424
ERR1051123	Transfer_RNA_biogenesis_[BR:ko03016]	0.0410876	0.0449315
SRR7949602	Transfer_RNA_biogenesis_[BR:ko03016]	0.0395874	0.0400056
SRR934649	Transfer_RNA_biogenesis_[BR:ko03016]	0.0410039	0.0407507
ERR1051089	Transfer_RNA_biogenesis_[BR:ko03016]	0.0394652	0.0402408
ERR1051046	Transfer_RNA_biogenesis_[BR:ko03016]	0.0396357	0.0402149
ERR1051030	Transfer_RNA_biogenesis_[BR:ko03016]	0.0392206	0.0399394
ERR1051144	Transfer_RNA_biogenesis_[BR:ko03016]	0.0386339	0.0388405
ERR1051151	Transfer_RNA_biogenesis_[BR:ko03016]	0.0373117	0.0373112
SRR935206	Transfer_RNA_biogenesis_[BR:ko03016]	0.0395955	0.0390231
ERR1051032	Transfer_RNA_biogenesis_[BR:ko03016]	0.0378677	0.0389807
SRR7949584	Transfer_RNA_biogenesis_[BR:ko03016]	0.0369148	0.0371111
SRR7949594	Transfer_RNA_biogenesis_[BR:ko03016]	0.0341207	0.0347196
ERR3130341	Transfer_RNA_biogenesis_[BR:ko03016]	0.0368291	0.0374695
ERR1051125	Transfer_RNA_biogenesis_[BR:ko03016]	0.0410011	0.0440531
SRR935526	Transfer_RNA_biogenesis_[BR:ko03016]	0.0386431	0.0389636
SRR6222199	Transfer_RNA_biogenesis_[BR:ko03016]	0	0
SRR4304943	Transfer_RNA_biogenesis_[BR:ko03016]	0.0362096	0.0377894
SRR935575	Transfer_RNA_biogenesis_[BR:ko03016]	0.0385802	0.0380479
SRR7949598	Transfer_RNA_biogenesis_[BR:ko03016]	0.0360403	0.0361394
SRR934713	Transfer_RNA_biogenesis_[BR:ko03016]	0.0405041	0.0409496
SRR6222195	Transfer_RNA_biogenesis_[BR:ko03016]	0.0436242	0.0436242
SRR935496	Transfer_RNA_biogenesis_[BR:ko03016]	0.0412672	0.0426776
SRR6222203	Transfer_RNA_biogenesis_[BR:ko03016]	0.0454545	0
ERR1051066	Transfer_RNA_biogenesis_[BR:ko03016]	0.0392386	0.0403838
SRR4304939	Transfer_RNA_biogenesis_[BR:ko03016]	0.0360845	0.0371385
ERR1051165	Transfer_RNA_biogenesis_[BR:ko03016]	0.0387927	0.0407918
SRR6222174	Transfer_RNA_biogenesis_[BR:ko03016]	0.0436242	0.0436242
ERR1051129	Transfer_RNA_biogenesis_[BR:ko03016]	0.039261	0.0401948
SRR7949641	Transfer_RNA_biogenesis_[BR:ko03016]	0.040129	0.0383898
ERR1051047	Transfer_RNA_biogenesis_[BR:ko03016]	0.0337433	0.034558
ERR1051156	Transfer_RNA_biogenesis_[BR:ko03016]	0.040204	0.0411495
SRR6222185	Transfer_RNA_biogenesis_[BR:ko03016]	0	0
SRR935231	Transfer_RNA_biogenesis_[BR:ko03016]	0.0410675	0.0408543
SRR934705	Transfer_RNA_biogenesis_[BR:ko03016]	0.0408304	0.0422062
ERR1051105	Transfer_RNA_biogenesis_[BR:ko03016]	0.0374788	0.0383724
ERR1051174	Transfer_RNA_biogenesis_[BR:ko03016]	0.0373203	0.0372108
ERR3130414	Transfer_RNA_biogenesis_[BR:ko03016]	0	0
ERR3130393	Transfer_RNA_biogenesis_[BR:ko03016]	0.0419382	0.0430051
SRR935583	Transfer_RNA_biogenesis_[BR:ko03016]	0.0464573	0.0453135
SRR8489022	Transfer_RNA_biogenesis_[BR:ko03016]	0.0341919	0.0340119
ERR1051172	Transfer_RNA_biogenesis_[BR:ko03016]	0.0397799	0.0405927
ERR3130340	Transfer_RNA_biogenesis_[BR:ko03016]	0.0347674	0.0354459
ERR3130339	Transfer_RNA_biogenesis_[BR:ko03016]	0.0353707	0.0401534
SRR4304949	Transfer_RNA_biogenesis_[BR:ko03016]	0.0359794	0.0375976
ERR1051019	Transfer_RNA_biogenesis_[BR:ko03016]	0.0400444	0.0428342
ERR3130363	Transfer_RNA_biogenesis_[BR:ko03016]	0.0349882	0.0310689
ERR1051093	Transfer_RNA_biogenesis_[BR:ko03016]	0.040802	0.0439794
SRR935227	Transfer_RNA_biogenesis_[BR:ko03016]	0.0422837	0.042432
SRR935572	Transfer_RNA_biogenesis_[BR:ko03016]	0.0414958	0.0412737
SRR4308275	Transfer_RNA_biogenesis_[BR:ko03016]	0	0
ERR1051106	Transfer_RNA_biogenesis_[BR:ko03016]	0.0369043	0.037849
SRR8489033	Transfer_RNA_biogenesis_[BR:ko03016]	0.0271878	0.0283603
SRR4308279	Transfer_RNA_biogenesis_[BR:ko03016]	0	0
SRR8489031	Transfer_RNA_biogenesis_[BR:ko03016]	0.028672	0.0285902
SRR4308269	Transfer_RNA_biogenesis_[BR:ko03016]	0	0
ERR3130411	Transfer_RNA_biogenesis_[BR:ko03016]	0.0442627	0.0445843
SRR3939169	Transfer_RNA_biogenesis_[BR:ko03016]	0	0
ERR1051104	Transfer_RNA_biogenesis_[BR:ko03016]	0.0396108	0.0399802
SRR3939149	Transfer_RNA_biogenesis_[BR:ko03016]	0.0432285	0.0432285
SRR7949642	Transfer_RNA_biogenesis_[BR:ko03016]	0.0356276	0.0349884
SRR4304947	Transfer_RNA_biogenesis_[BR:ko03016]	0.0365122	0.0377959
SRR934704	Transfer_RNA_biogenesis_[BR:ko03016]	0.0431945	0.0434327
SRR8489037	Transfer_RNA_biogenesis_[BR:ko03016]	0.0350789	0.0349202
SRR3939168	Transfer_RNA_biogenesis_[BR:ko03016]	0.0387409	0
SRR3939159	Transfer_RNA_biogenesis_[BR:ko03016]	0	0
ERR3130397	Transfer_RNA_biogenesis_[BR:ko03016]	0	0
SRR6222205	Transfer_RNA_biogenesis_[BR:ko03016]	0	0
SRR6222179	Transfer_RNA_biogenesis_[BR:ko03016]	0.0436242	0.0436242
SRR935205	Transfer_RNA_biogenesis_[BR:ko03016]	0.0414721	0.0412715
SRR935582	Transfer_RNA_biogenesis_[BR:ko03016]	0.0448375	0.0450479
SRR7949643	Transfer_RNA_biogenesis_[BR:ko03016]	0.0363108	0.0364042
SRR7949629	Transfer_RNA_biogenesis_[BR:ko03016]	0.0367889	0.0374583
SRR934709	Transfer_RNA_biogenesis_[BR:ko03016]	0.0404958	0.0407268
SRR6222216	Transfer_RNA_biogenesis_[BR:ko03016]	0.0412985	0.0412801
ERR1051138	Transfer_RNA_biogenesis_[BR:ko03016]	0.0375584	0.03878
SRR935585	Transfer_RNA_biogenesis_[BR:ko03016]	0.0423012	0.042486
ERR1051036	Transfer_RNA_biogenesis_[BR:ko03016]	0.036454	0.0367435
SRR3939142	Transfer_RNA_biogenesis_[BR:ko03016]	0.0387409	0
SRR934693	Transfer_RNA_biogenesis_[BR:ko03016]	0.0398394	0.0395308
ERR1051048	Transfer_RNA_biogenesis_[BR:ko03016]	0.0370691	0.0365934
SRR935515	Transfer_RNA_biogenesis_[BR:ko03016]	0.0433522	0.0435919
SRR7949639	Transfer_RNA_biogenesis_[BR:ko03016]	0.0361686	0.0365627
ERR1051135	Transfer_RNA_biogenesis_[BR:ko03016]	0.0396854	0.0398754
ERR1051081	Transfer_RNA_biogenesis_[BR:ko03016]	0.0371432	0.0375785
ERR1051159	Transfer_RNA_biogenesis_[BR:ko03016]	0.0371447	0.0369589
SRR935573	Transfer_RNA_biogenesis_[BR:ko03016]	0.0401646	0.0398316
SRR8489020	Transfer_RNA_biogenesis_[BR:ko03016]	0.0342619	0.0340945
SRR935234	Transfer_RNA_biogenesis_[BR:ko03016]	0.0428782	0.0450415
SRR7949592	Transfer_RNA_biogenesis_[BR:ko03016]	0.0376142	0.037319
ERR3130337	Transfer_RNA_biogenesis_[BR:ko03016]	0.0342186	0.0342973
ERR1051082	Transfer_RNA_biogenesis_[BR:ko03016]	0.0373372	0.0376488
SRR934706	Transfer_RNA_biogenesis_[BR:ko03016]	0.0391387	0.0390271
ERR1051068	Transfer_RNA_biogenesis_[BR:ko03016]	0.036317	0.0366714
SRR7949638	Transfer_RNA_biogenesis_[BR:ko03016]	0.038102	0.0406208
SRR4304941	Transfer_RNA_biogenesis_[BR:ko03016]	0.0369928	0.0382877
SRR4308267	Transfer_RNA_biogenesis_[BR:ko03016]	0	0
ERR1051034	Transfer_RNA_biogenesis_[BR:ko03016]	0.0370577	0.0373775
SRR3939150	Transfer_RNA_biogenesis_[BR:ko03016]	0.0365825	0
SRR935335	Transfer_RNA_biogenesis_[BR:ko03016]	0.043075	0.0428671
SRR6222207	Transfer_RNA_biogenesis_[BR:ko03016]	0.0368098	0.037448
ERR3130410	Transfer_RNA_biogenesis_[BR:ko03016]	0.0354043	0.0354501
SRR7949582	Transfer_RNA_biogenesis_[BR:ko03016]	0.0351793	0.0359996
ERR1051070	Transfer_RNA_biogenesis_[BR:ko03016]	0.0368183	0.0372902
ERR1051060	Transfer_RNA_biogenesis_[BR:ko03016]	0.0366682	0.0374401
ERR1051107	Transfer_RNA_biogenesis_[BR:ko03016]	0.0396709	0.0401311
SRR7949619	Transfer_RNA_biogenesis_[BR:ko03016]	0.0347711	0.0375875
SRR7949623	Transfer_RNA_biogenesis_[BR:ko03016]	0.0366816	0.0372445
SRR6222194	Transfer_RNA_biogenesis_[BR:ko03016]	0.0368098	0.037448
SRR935580	Transfer_RNA_biogenesis_[BR:ko03016]	0.0418511	0.0420322
ERR1051109	Transfer_RNA_biogenesis_[BR:ko03016]	0.0365937	0.0367528
SRR6222223	Transfer_RNA_biogenesis_[BR:ko03016]	0.0424637	0.0424227
SRR8489029	Transfer_RNA_biogenesis_[BR:ko03016]	0.0296555	0.0295705
SRR3939158	Transfer_RNA_biogenesis_[BR:ko03016]	0.0407562	0.0395695
ERR1051051	Transfer_RNA_biogenesis_[BR:ko03016]	0.0404513	0.0399818
SRR4304951	Transfer_RNA_biogenesis_[BR:ko03016]	0.0360363	0.0357216
SRR6222176	Transfer_RNA_biogenesis_[BR:ko03016]	0.0432882	0.0436242
SRR7949612	Transfer_RNA_biogenesis_[BR:ko03016]	0.035814	0.0355142
ERR1051049	Transfer_RNA_biogenesis_[BR:ko03016]	0.0360368	0.0367848
SRR934692	Transfer_RNA_biogenesis_[BR:ko03016]	0.0384236	0.0383272
SRR7949611	Transfer_RNA_biogenesis_[BR:ko03016]	0.0342043	0.0347078
ERR3130380	Transfer_RNA_biogenesis_[BR:ko03016]	0.0390365	0.0373409
ERR1051071	Transfer_RNA_biogenesis_[BR:ko03016]	0.0351342	0.0347999
SRR935584	Transfer_RNA_biogenesis_[BR:ko03016]	0.0497394	0.0491106
ERR1051110	Transfer_RNA_biogenesis_[BR:ko03016]	0.0366217	0.0365772
SRR935502	Transfer_RNA_biogenesis_[BR:ko03016]	0.0392867	0.0407202
SRR8489019	Transfer_RNA_biogenesis_[BR:ko03016]	0.0360291	0.0359426
SRR6222221	Transfer_RNA_biogenesis_[BR:ko03016]	0.0423906	0.0421935
SRR7949601	Transfer_RNA_biogenesis_[BR:ko03016]	0.0338206	0.0346812
SRR6222178	Transfer_RNA_biogenesis_[BR:ko03016]	0.0405996	0.0462963
ERR1051161	Transfer_RNA_biogenesis_[BR:ko03016]	0.0410792	0.0419291
ERR1051059	Transfer_RNA_biogenesis_[BR:ko03016]	0.0415806	0.0427455
ERR3130389	Transfer_RNA_biogenesis_[BR:ko03016]	0.0401693	0.0391746
SRR935233	Transfer_RNA_biogenesis_[BR:ko03016]	0.0428017	0.0440017
SRR935576	Transfer_RNA_biogenesis_[BR:ko03016]	0.0392416	0.0386436
SRR935521	Transfer_RNA_biogenesis_[BR:ko03016]	0.0420135	0.0417607
SRR935577	Transfer_RNA_biogenesis_[BR:ko03016]	0.041496	0.0424609
SRR3939155	Transfer_RNA_biogenesis_[BR:ko03016]	0.0418946	0.0409612
ERR1051043	Transfer_RNA_biogenesis_[BR:ko03016]	0.0361553	0.037688
ERR3130369	Transfer_RNA_biogenesis_[BR:ko03016]	0.0308741	0.0274194
ERR1051128	Transfer_RNA_biogenesis_[BR:ko03016]	0.0376543	0.0384909
ERR1055227	Transfer_RNA_biogenesis_[BR:ko03016]	0.0403194	0.0423533
SRR935546	Transfer_RNA_biogenesis_[BR:ko03016]	0.0392969	0.0388063
ERR1051136	Transfer_RNA_biogenesis_[BR:ko03016]	0.0374775	0.0378818
ERR3130366	Transfer_RNA_biogenesis_[BR:ko03016]	0.0358605	0.0313177
SRR935587	Transfer_RNA_biogenesis_[BR:ko03016]	0.0422641	0.0417753
SRR7949624	Transfer_RNA_biogenesis_[BR:ko03016]	0.0365382	0.0362591
SRR935574	Transfer_RNA_biogenesis_[BR:ko03016]	0.0421305	0.0421693
ERR1051097	Transfer_RNA_biogenesis_[BR:ko03016]	0.0391788	0.0402048
SRR4308274	Transfer_RNA_biogenesis_[BR:ko03016]	0	0
SRR8489034	Transfer_RNA_biogenesis_[BR:ko03016]	0.0284395	0.0284697
[truncated: 3,692 more rows]

## Sheet: Table S7
Table S7. Source data of Fig. 5
sample	NSTI	method
ERR1051013	0.0919239	MGFunc
ERR1051014	0.0913772	MGFunc
ERR1051015	0.0970749	MGFunc
ERR1051016	0.0586632	MGFunc
ERR1051017	0.0959848	MGFunc
ERR1051018	0.106498	MGFunc
ERR1051019	0.206124	MGFunc
ERR1051020	0.222761	MGFunc
ERR1051021	0.0745642	MGFunc
ERR1051022	0.0715959	MGFunc
ERR1051023	0.0967172	MGFunc
ERR1051024	0.103987	MGFunc
ERR1051025	0.069097	MGFunc
ERR1051026	0.0605162	MGFunc
ERR1051027	0.141661	MGFunc
ERR1051028	0.131328	MGFunc
ERR1051029	0.106497	MGFunc
ERR1051030	0.0963279	MGFunc
ERR1051031	0.0966446	MGFunc
ERR1051032	0.0846348	MGFunc
ERR1051033	0.0814472	MGFunc
ERR1051034	0.0682216	MGFunc
ERR1051035	0.0745467	MGFunc
ERR1051036	0.0655541	MGFunc
ERR1051037	0.101975	MGFunc
ERR1051038	0.0717002	MGFunc
ERR1051039	0.0735862	MGFunc
ERR1051040	0.0728919	MGFunc
ERR1051041	0.0510036	MGFunc
ERR1051042	0.133446	MGFunc
ERR1051043	0.0644719	MGFunc
ERR1051044	0.21438	MGFunc
ERR1051045	0.0995628	MGFunc
ERR1051046	0.0949625	MGFunc
ERR1051047	0.075458	MGFunc
ERR1051048	0.0731352	MGFunc
ERR1051049	0.0601952	MGFunc
ERR1051050	0.0664803	MGFunc
ERR1051051	0.0557895	MGFunc
ERR1051052	0.0629616	MGFunc
ERR1051053	0.0562613	MGFunc
ERR1051054	0.0852215	MGFunc
ERR1051055	0.0851488	MGFunc
ERR1051056	0.093342	MGFunc
ERR1051057	0.0749914	MGFunc
ERR1051058	0.129582	MGFunc
ERR1051059	0.104058	MGFunc
ERR1051060	0.202593	MGFunc
ERR1051061	0.127387	MGFunc
ERR1051062	0.0894565	MGFunc
ERR1051063	0.0775846	MGFunc
ERR1051064	0.115129	MGFunc
ERR1051065	0.10757	MGFunc
ERR1051066	0.132799	MGFunc
ERR1051067	0.112852	MGFunc
ERR1051068	0.0777012	MGFunc
ERR1051069	0.0907733	MGFunc
ERR1051070	0.0685165	MGFunc
ERR1051071	0.0687705	MGFunc
ERR1051072	0.0691581	MGFunc
ERR1051073	0.0833094	MGFunc
ERR1051074	0.0778978	MGFunc
ERR1051075	0.157313	MGFunc
ERR1051076	0.0857797	MGFunc
ERR1051077	0.071529	MGFunc
ERR1051078	0.0631476	MGFunc
ERR1051079	0.0745435	MGFunc
ERR1051080	0.0807616	MGFunc
ERR1051081	0.0695454	MGFunc
ERR1051082	0.0670803	MGFunc
ERR1051083	0.0989829	MGFunc
ERR1051084	0.115411	MGFunc
ERR1051085	0.0730069	MGFunc
ERR1051086	0.100476	MGFunc
ERR1051087	0.066698	MGFunc
ERR1051088	0.0697475	MGFunc
ERR1051089	0.0706967	MGFunc
ERR1051090	0.092907	MGFunc
ERR1051091	0.109589	MGFunc
ERR1051092	0.0769369	MGFunc
ERR1051093	0.132608	MGFunc
ERR1051094	0.134205	MGFunc
ERR1051095	0.20841	MGFunc
ERR1051096	0.14902	MGFunc
ERR1051097	0.154952	MGFunc
ERR1051098	0.11801	MGFunc
ERR1051099	0.0840767	MGFunc
ERR1051100	0.0762219	MGFunc
ERR1051101	0.0831855	MGFunc
ERR1051102	0.0711238	MGFunc
ERR1051103	0.18829	MGFunc
ERR1051104	0.1327	MGFunc
ERR1051105	0.0779114	MGFunc
ERR1051106	0.0717211	MGFunc
ERR1051107	0.0768424	MGFunc
ERR1051108	0.0684578	MGFunc
ERR1051109	0.0656008	MGFunc
ERR1051110	0.0634851	MGFunc
ERR1051111	0.136698	MGFunc
ERR1051112	0.106303	MGFunc
ERR1051113	0.0826507	MGFunc
ERR1051114	0.0845111	MGFunc
ERR1051115	0.0702437	MGFunc
ERR1051116	0.0759111	MGFunc
ERR1051117	0.0953306	MGFunc
ERR1051118	0.0997898	MGFunc
ERR1051119	0.104611	MGFunc
ERR1051120	0.0913603	MGFunc
ERR1051121	0.0679831	MGFunc
ERR1051122	0.0835666	MGFunc
ERR1051123	0.113321	MGFunc
ERR1051124	0.103266	MGFunc
ERR1051125	0.122092	MGFunc
ERR1051126	0.0976442	MGFunc
ERR1051127	0.103046	MGFunc
ERR1051128	0.0754522	MGFunc
ERR1051129	0.158172	MGFunc
ERR1051130	0.13274	MGFunc
ERR1051131	0.092821	MGFunc
ERR1051132	0.105693	MGFunc
ERR1051133	0.132136	MGFunc
ERR1051134	0.0786998	MGFunc
ERR1051135	0.0430774	MGFunc
ERR1051136	0.0774858	MGFunc
ERR1051137	0.0815454	MGFunc
ERR1051138	0.079795	MGFunc
ERR1051139	0.0537054	MGFunc
ERR1051140	0.0563164	MGFunc
ERR1051141	0.0713329	MGFunc
ERR1051142	0.107172	MGFunc
ERR1051143	0.187981	MGFunc
ERR1051144	0.0769354	MGFunc
ERR1051145	0.116488	MGFunc
ERR1051146	0.105526	MGFunc
ERR1051147	0.0756045	MGFunc
ERR1051148	0.0744077	MGFunc
ERR1051149	0.0742707	MGFunc
ERR1051150	0.0734427	MGFunc
ERR1051151	0.0766311	MGFunc
ERR1051152	0.0754327	MGFunc
ERR1051153	0.0592354	MGFunc
ERR1051154	0.0560648	MGFunc
ERR1051155	0.135824	MGFunc
ERR1051156	0.104667	MGFunc
ERR1051157	0.08784	MGFunc
ERR1051158	0.131399	MGFunc
ERR1051159	0.0729019	MGFunc
ERR1051160	0.0924546	MGFunc
ERR1051161	0.114776	MGFunc
ERR1051162	0.105076	MGFunc
ERR1051163	0.235408	MGFunc
ERR1051164	0.196298	MGFunc
ERR1051165	0.163378	MGFunc
ERR1051166	0.14378	MGFunc
ERR1051167	0.069605	MGFunc
ERR1051168	0.0597295	MGFunc
ERR1051169	0.0678077	MGFunc
ERR1051170	0.077973	MGFunc
ERR1051171	0.0603058	MGFunc
ERR1051172	0.0848197	MGFunc
ERR1051173	0.0683508	MGFunc
ERR1051174	0.0801565	MGFunc
ERR1051175	0.138257	MGFunc
ERR1051176	0.120719	MGFunc
ERR1051177	0.0877939	MGFunc
ERR1051178	0.0633345	MGFunc
ERR1051179	0.0685625	MGFunc
ERR1051180	0.0638702	MGFunc
ERR1051181	0.059192	MGFunc
ERR1055226	0.0555427	MGFunc
ERR1055227	0.147316	MGFunc
ERR1055228	0.136426	MGFunc
ERR1055229	0.0953515	MGFunc
ERR1055230	0.108578	MGFunc
ERR1055231	0.0714292	MGFunc
ERR1051017	0.11051	PICRUSt2
ERR1051018	0.129618	PICRUSt2
ERR1051019	0.189686	PICRUSt2
ERR1051020	0.196153	PICRUSt2
ERR1051021	0.103305	PICRUSt2
ERR1051022	0.0996804	PICRUSt2
ERR1051023	0.113791	PICRUSt2
ERR1051024	0.132022	PICRUSt2
ERR1051026	0.113544	PICRUSt2
ERR1051027	0.156603	PICRUSt2
ERR1051028	0.138879	PICRUSt2
ERR1051029	0.126838	PICRUSt2
ERR1051030	0.124391	PICRUSt2
ERR1051033	0.107778	PICRUSt2
ERR1051034	0.101634	PICRUSt2
ERR1051035	0.106411	PICRUSt2
ERR1051036	0.0874298	PICRUSt2
ERR1051037	0.140629	PICRUSt2
ERR1051038	0.0923208	PICRUSt2
ERR1051039	0.099844	PICRUSt2
ERR1051040	0.0911647	PICRUSt2
ERR1051041	0.0802597	PICRUSt2
ERR1051042	0.14474	PICRUSt2
ERR1051043	0.102444	PICRUSt2
ERR1051044	0.191468	PICRUSt2
ERR1051045	0.127623	PICRUSt2
ERR1051046	0.133915	PICRUSt2
ERR1051047	0.0870938	PICRUSt2
ERR1051048	0.0975803	PICRUSt2
ERR1051049	0.0773058	PICRUSt2
ERR1051050	0.0788497	PICRUSt2
ERR1051051	0.0666046	PICRUSt2
ERR1051052	0.0894792	PICRUSt2
ERR1051053	0.0798845	PICRUSt2
ERR1051054	0.108048	PICRUSt2
ERR1051055	0.129864	PICRUSt2
ERR1051056	0.135624	PICRUSt2
ERR1051058	0.140921	PICRUSt2
ERR1051059	0.140386	PICRUSt2
ERR1051060	0.124099	PICRUSt2
ERR1051061	0.13297	PICRUSt2
ERR1051062	0.161218	PICRUSt2
ERR1051063	0.153857	PICRUSt2
ERR1051064	0.140555	PICRUSt2
ERR1051065	0.118951	PICRUSt2
ERR1051066	0.154451	PICRUSt2
ERR1051067	0.148708	PICRUSt2
ERR1051071	0.0654204	PICRUSt2
ERR1051073	0.109158	PICRUSt2
ERR1051074	0.103341	PICRUSt2
ERR1051075	0.171162	PICRUSt2
ERR1051076	0.113996	PICRUSt2
ERR1051077	0.0908436	PICRUSt2
ERR1051078	0.0904731	PICRUSt2
ERR1051079	0.0890616	PICRUSt2
ERR1051080	0.0983854	PICRUSt2
ERR1051081	0.0941293	PICRUSt2
ERR1051082	0.0852908	PICRUSt2
ERR1051083	0.116864	PICRUSt2
ERR1051085	0.0868615	PICRUSt2
ERR1051087	0.0909646	PICRUSt2
ERR1051088	0.119848	PICRUSt2
ERR1051089	0.105732	PICRUSt2
ERR1051090	0.147985	PICRUSt2
ERR1051091	0.115865	PICRUSt2
ERR1051092	0.0879085	PICRUSt2
ERR1051093	0.155964	PICRUSt2
ERR1051094	0.170933	PICRUSt2
ERR1051095	0.204958	PICRUSt2
ERR1051096	0.154009	PICRUSt2
ERR1051097	0.171828	PICRUSt2
ERR1051098	0.145424	PICRUSt2
ERR1051099	0.120233	PICRUSt2
ERR1051100	0.0975351	PICRUSt2
ERR1051101	0.131453	PICRUSt2
ERR1051102	0.112053	PICRUSt2
ERR1051103	0.146107	PICRUSt2
ERR1051104	0.124166	PICRUSt2
ERR1051105	0.0893184	PICRUSt2
ERR1051106	0.0890486	PICRUSt2
ERR1051107	0.0898565	PICRUSt2
ERR1051108	0.0851508	PICRUSt2
ERR1051109	0.0869195	PICRUSt2
ERR1051110	0.0882477	PICRUSt2
ERR1051111	0.140635	PICRUSt2
ERR1051112	0.118401	PICRUSt2
ERR1051113	0.110646	PICRUSt2
ERR1051114	0.112686	PICRUSt2
ERR1051115	0.0928377	PICRUSt2
ERR1051116	0.11724	PICRUSt2
ERR1051117	0.099399	PICRUSt2
ERR1051118	0.101578	PICRUSt2
ERR1051119	0.111162	PICRUSt2
ERR1051120	0.112052	PICRUSt2
ERR1051121	0.0991909	PICRUSt2
ERR1051122	0.0991947	PICRUSt2
ERR1051123	0.154271	PICRUSt2
ERR1051124	0.137744	PICRUSt2
ERR1051125	0.171001	PICRUSt2
ERR1051126	0.126145	PICRUSt2
ERR1051127	0.122579	PICRUSt2
ERR1051128	0.093918	PICRUSt2
ERR1051129	0.168689	PICRUSt2
ERR1051130	0.142184	PICRUSt2
ERR1051131	0.106706	PICRUSt2
ERR1051132	0.134527	PICRUSt2
ERR1051133	0.139907	PICRUSt2
ERR1051134	0.0645255	PICRUSt2
ERR1051137	0.103177	PICRUSt2
ERR1051138	0.0974271	PICRUSt2
ERR1051140	0.0633408	PICRUSt2
ERR1051141	0.105633	PICRUSt2
ERR1051142	0.147375	PICRUSt2
ERR1051143	0.199901	PICRUSt2
ERR1051144	0.0901951	PICRUSt2
ERR1051145	0.162958	PICRUSt2
ERR1051146	0.158295	PICRUSt2
ERR1051147	0.0892254	PICRUSt2
ERR1051148	0.0972079	PICRUSt2
ERR1051151	0.0900192	PICRUSt2
ERR1051152	0.087324	PICRUSt2
ERR1051153	0.0860036	PICRUSt2
ERR1051154	0.0844848	PICRUSt2
ERR1051155	0.146415	PICRUSt2
ERR1051156	0.139998	PICRUSt2
ERR1051157	0.13401	PICRUSt2
ERR1051158	0.173742	PICRUSt2
ERR1051159	0.0919591	PICRUSt2
ERR1051160	0.0930442	PICRUSt2
ERR1051161	0.143513	PICRUSt2
ERR1051162	0.128418	PICRUSt2
ERR1051163	0.216716	PICRUSt2
ERR1051164	0.193357	PICRUSt2
ERR1051165	0.195948	PICRUSt2
ERR1051166	0.181448	PICRUSt2
ERR1051167	0.110209	PICRUSt2
ERR1051168	0.0972041	PICRUSt2
ERR1051169	0.099619	PICRUSt2
ERR1051170	0.104501	PICRUSt2
ERR1051171	0.0787544	PICRUSt2
ERR1051172	0.116924	PICRUSt2
ERR1051173	0.10736	PICRUSt2
ERR1051174	0.116381	PICRUSt2
ERR1051175	0.170896	PICRUSt2
ERR1051176	0.162533	PICRUSt2
ERR1051179	0.0925116	PICRUSt2
ERR1051180	0.0956801	PICRUSt2
ERR1051181	0.0799398	PICRUSt2
ERR1055226	0.0833284	PICRUSt2
ERR1055229	0.125766	PICRUSt2
ERR1055230	0.147586	PICRUSt2
ERR1055231	0.0868324	PICRUSt2
ERR1051013	0.11313	PICRUSt2
ERR1051014	0.105497	PICRUSt2
ERR1051031	0.146609	PICRUSt2
ERR1051032	0.125831	PICRUSt2
ERR1051057	0.0826686	PICRUSt2
ERR1051068	0.0906239	PICRUSt2
ERR1051069	0.119179	PICRUSt2
ERR1051070	0.0915266	PICRUSt2
ERR1051072	0.120827	PICRUSt2
ERR1051084	0.122391	PICRUSt2
ERR1051086	0.116168	PICRUSt2
ERR1051135	0.0525805	PICRUSt2
ERR1051136	0.0885242	PICRUSt2
ERR1051139	0.0583821	PICRUSt2
ERR1051149	0.105554	PICRUSt2
ERR1051150	0.102188	PICRUSt2
ERR1051177	0.0968463	PICRUSt2
ERR1051178	0.0854683	PICRUSt2
ERR1055227	0.168928	PICRUSt2
ERR1055228	0.15249	PICRUSt2
ERR1051025	0.0748417	PICRUSt2
ERR1051015	0.114716	PICRUSt2
ERR1051016	0.0886979	PICRUSt2
SRR7949577	0.0321429	MGFunc
SRR7949578	0.060177	MGFunc
SRR7949579	0.0325771	MGFunc
SRR7949580	0.0290734	MGFunc
SRR7949581	0.0382677	MGFunc
SRR7949582	0.0333875	MGFunc
SRR7949583	0.0382817	MGFunc
SRR7949584	0.0308186	MGFunc
SRR7949585	0.034503	MGFunc
SRR7949586	0.0277457	MGFunc
SRR7949587	0.0327839	MGFunc
SRR7949588	0.0425235	MGFunc
SRR7949589	0.0411876	MGFunc
SRR7949590	0.0513813	MGFunc
SRR7949591	0.0348328	MGFunc
SRR7949592	0.0330353	MGFunc
SRR7949593	0	MGFunc
SRR7949594	0.0322473	MGFunc
SRR7949595	0.0359546	MGFunc
SRR7949596	0.0309875	MGFunc
SRR7949597	0.0309667	MGFunc
SRR7949598	0.0358783	MGFunc
SRR7949600	0.0407144	MGFunc
SRR7949601	0.0335466	MGFunc
SRR7949602	0.0389991	MGFunc
SRR7949603	0.03466	MGFunc
SRR7949604	0.0346304	MGFunc
SRR7949605	0.0318913	MGFunc
SRR7949606	0.0408088	MGFunc
SRR7949607	0.0330024	MGFunc
SRR7949608	0.0359402	MGFunc
SRR7949609	0.039397	MGFunc
SRR7949610	0.0322938	MGFunc
SRR7949611	0.0293312	MGFunc
SRR7949612	0.0317816	MGFunc
SRR7949613	0.0348669	MGFunc
SRR7949614	0.0317794	MGFunc
SRR7949615	0.037048	MGFunc
SRR7949616	0.0410301	MGFunc
SRR7949617	0.0346783	MGFunc
SRR7949618	0.0317957	MGFunc
SRR7949619	0.0442432	MGFunc
SRR7949620	0.0350715	MGFunc
SRR7949621	0.0357737	MGFunc
SRR7949622	0.0381994	MGFunc
SRR7949623	0.0326056	MGFunc
SRR7949624	0.0455869	MGFunc
SRR7949625	0.0327869	MGFunc
SRR7949626	0.334073	MGFunc
SRR7949627	0.0343775	MGFunc
SRR7949628	0.0346422	MGFunc
SRR7949629	0.0364805	MGFunc
SRR7949630	0.0414567	MGFunc
SRR7949631	0.033948	MGFunc
SRR7949632	0.0430799	MGFunc
SRR7949633	0.0211886	MGFunc
SRR7949634	0.03474	MGFunc
SRR7949635	0.0312126	MGFunc
SRR7949636	0.0434565	MGFunc
SRR7949637	0.0400224	MGFunc
SRR7949638	0.0672574	MGFunc
SRR7949639	0.0307827	MGFunc
SRR7949640	0	MGFunc
SRR7949641	0.0259729	MGFunc
SRR7949642	0.0288322	MGFunc
SRR7949643	0.028967	MGFunc
SRR7949644	0.0333261	MGFunc
SRR7949645	0.0403422	MGFunc
SRR7949646	0.0370795	MGFunc
SRR7949647	0.0422031	MGFunc
SRR7949648	0.0358651	MGFunc
SRR7949577	0.0529639	PICRUSt2
SRR7949578	0.0616642	PICRUSt2
SRR7949579	0.0538924	PICRUSt2
SRR7949580	0.0225211	PICRUSt2
SRR7949581	0.0748855	PICRUSt2
SRR7949582	0.0864141	PICRUSt2
SRR7949583	0.13404	PICRUSt2
SRR7949584	0.0702305	PICRUSt2
SRR7949585	0.04211	PICRUSt2
SRR7949586	0.072849	PICRUSt2
SRR7949587	0.0733906	PICRUSt2
SRR7949588	0.0969418	PICRUSt2
SRR7949589	0.0732804	PICRUSt2
SRR7949590	0.100947	PICRUSt2
SRR7949591	0.0580934	PICRUSt2
SRR7949592	0.0408463	PICRUSt2
SRR7949593	0	PICRUSt2
SRR7949594	0.0420176	PICRUSt2
SRR7949595	0.091006	PICRUSt2
SRR7949596	0.0791794	PICRUSt2
SRR7949597	0.0472181	PICRUSt2
SRR7949598	0.0535136	PICRUSt2
SRR7949600	0.0638013	PICRUSt2
SRR7949601	0.0515465	PICRUSt2
SRR7949602	0.0492677	PICRUSt2
SRR7949603	0.0767077	PICRUSt2
SRR7949604	0.0583977	PICRUSt2
SRR7949605	0.0483696	PICRUSt2
SRR7949606	0.0518868	PICRUSt2
SRR7949607	0.0386542	PICRUSt2
SRR7949608	0.063048	PICRUSt2
SRR7949609	0.0808642	PICRUSt2
SRR7949610	0.0439241	PICRUSt2
SRR7949611	0.0397922	PICRUSt2
SRR7949612	0.0672664	PICRUSt2
SRR7949613	0.0823254	PICRUSt2
SRR7949614	0.0296579	PICRUSt2
SRR7949615	0.0530861	PICRUSt2
SRR7949616	0.043192	PICRUSt2
SRR7949617	0.0489359	PICRUSt2
SRR7949618	0.045683	PICRUSt2
SRR7949619	0.113321	PICRUSt2
SRR7949620	0.0536428	PICRUSt2
SRR7949621	0.0316233	PICRUSt2
SRR7949622	0.0766576	PICRUSt2
SRR7949623	0.0287728	PICRUSt2
SRR7949624	0.0464381	PICRUSt2
SRR7949625	0.112157	PICRUSt2
SRR7949626	0.695816	PICRUSt2
SRR7949627	0.0286536	PICRUSt2
SRR7949628	0.0634124	PICRUSt2
SRR7949629	0.0633858	PICRUSt2
SRR7949630	0.0761723	PICRUSt2
SRR7949631	0.0440134	PICRUSt2
SRR7949632	0.143319	PICRUSt2
SRR7949633	0.0522329	PICRUSt2
SRR7949634	0.0425297	PICRUSt2
SRR7949635	0.0651835	PICRUSt2
SRR7949636	0.042693	PICRUSt2
SRR7949637	0.0745404	PICRUSt2
SRR7949638	0.163481	PICRUSt2
SRR7949639	0.074465	PICRUSt2
SRR7949640	0	PICRUSt2
SRR7949641	0.0449854	PICRUSt2
SRR7949642	0.070549	PICRUSt2
SRR7949643	0.0740373	PICRUSt2
SRR7949644	0.079659	PICRUSt2
SRR7949645	0.0488724	PICRUSt2
SRR7949646	0.0452426	PICRUSt2
SRR7949647	0.0642648	PICRUSt2
SRR7949648	0.0492943	PICRUSt2
ERR3130337	0.0758811	MGFunc
ERR3130338	0.0470149	MGFunc
ERR3130339	0.0466328	MGFunc
ERR3130340	0.0772378	MGFunc
ERR3130341	0.082786	MGFunc
ERR3130342	0.0424946	MGFunc
ERR3130343	0.0373479	MGFunc
ERR3130344	0.0442564	MGFunc
ERR3130345	0.0350808	MGFunc
ERR3130346	0.0409917	MGFunc
ERR3130347	0.0309606	MGFunc
ERR3130348	0.0339796	MGFunc
ERR3130350	0.0411774	MGFunc
ERR3130352	0.0462629	MGFunc
ERR3130353	0.046191	MGFunc
ERR3130354	0.0520808	MGFunc
ERR3130355	0.0559211	MGFunc
ERR3130356	0.0591	MGFunc
ERR3130357	0.037167	MGFunc
ERR3130358	0.0394915	MGFunc
ERR3130359	0.0380941	MGFunc
ERR3130362	0.0340218	MGFunc
ERR3130363	0.0605043	MGFunc
ERR3130364	0.0344481	MGFunc
ERR3130366	0.0570669	MGFunc
ERR3130367	0.025793	MGFunc
ERR3130368	0.0282902	MGFunc
ERR3130369	0.0291664	MGFunc
ERR3130370	0.0344683	MGFunc
ERR3130371	0.0259024	MGFunc
ERR3130373	0.0251703	MGFunc
ERR3130376	0.0378775	MGFunc
ERR3130377	0.0944762	MGFunc
ERR3130378	0.0590771	MGFunc
ERR3130379	0.0288034	MGFunc
ERR3130380	0.0362077	MGFunc
ERR3130381	0.0305919	MGFunc
ERR3130382	0.076307	MGFunc
ERR3130383	0	MGFunc
ERR3130384	0.0191046	MGFunc
ERR3130385	0.0370443	MGFunc
ERR3130386	0.0430183	MGFunc
ERR3130387	0.103517	MGFunc
ERR3130388	0.0386854	MGFunc
ERR3130389	0.11614	MGFunc
ERR3130390	0	MGFunc
ERR3130391	0.217772	MGFunc
ERR3130392	0.0789836	MGFunc
ERR3130393	0.0537018	MGFunc
ERR3130394	0.076179	MGFunc
ERR3130395	0.0418924	MGFunc
ERR3130396	0	MGFunc
ERR3130397	0	MGFunc
ERR3130398	0	MGFunc
ERR3130399	0	MGFunc
ERR3130400	0	MGFunc
ERR3130401	0.0693166	MGFunc
ERR3130402	0	MGFunc
ERR3130403	0	MGFunc
ERR3130404	0	MGFunc
ERR3130405	0	MGFunc
ERR3130406	0	MGFunc
ERR3130407	0	MGFunc
ERR3130408	0.0369896	MGFunc
ERR3130409	0.431058	MGFunc
ERR3130410	0.0602134	MGFunc
ERR3130411	0.0375673	MGFunc
ERR3130412	0	MGFunc
ERR3130413	0	MGFunc
ERR3130414	0	MGFunc
ERR3130377	0.119244	PICRUSt2
ERR3130378	0.0879023	PICRUSt2
ERR3130382	0.120044	PICRUSt2
ERR3130387	0.163084	PICRUSt2
ERR3130392	0.103131	PICRUSt2
ERR3130401	0.111089	PICRUSt2
ERR3130410	0.095605	PICRUSt2
ERR3130383	0	PICRUSt2
ERR3130396	0	PICRUSt2
ERR3130397	0	PICRUSt2
ERR3130398	0	PICRUSt2
ERR3130399	0	PICRUSt2
ERR3130402	0	PICRUSt2
ERR3130403	0	PICRUSt2
ERR3130405	0	PICRUSt2
ERR3130406	0	PICRUSt2
ERR3130411	0.052129	PICRUSt2
ERR3130412	0	PICRUSt2
ERR3130413	0	PICRUSt2
ERR3130380	0.0355836	PICRUSt2
ERR3130381	0.0558794	PICRUSt2
ERR3130386	0.0520362	PICRUSt2
ERR3130388	0.0706804	PICRUSt2
ERR3130389	0.195939	PICRUSt2
ERR3130390	0	PICRUSt2
ERR3130408	0.0554911	PICRUSt2
ERR3130394	0.0553687	PICRUSt2
ERR3130376	0.054733	PICRUSt2
ERR3130379	0.0473246	PICRUSt2
ERR3130393	0.0810162	PICRUSt2
ERR3130385	0.0560634	PICRUSt2
ERR3130395	0.0490761	PICRUSt2
ERR3130391	0	PICRUSt2
ERR3130409	0.699795	PICRUSt2
ERR3130384	0.0314811	PICRUSt2
ERR3130414	0	PICRUSt2
ERR3130400	0	PICRUSt2
ERR3130407	0	PICRUSt2
ERR3130404	0	PICRUSt2
ERR3130337	0.0818758	PICRUSt2
ERR3130338	0.0627152	PICRUSt2
ERR3130339	0.0610601	PICRUSt2
ERR3130340	0.0810541	PICRUSt2
ERR3130341	0.134599	PICRUSt2
ERR3130342	0.0675458	PICRUSt2
ERR3130343	0.0539162	PICRUSt2
ERR3130344	0.0665073	PICRUSt2
ERR3130345	0.0458005	PICRUSt2
ERR3130346	0.0638622	PICRUSt2
ERR3130347	0.0428336	PICRUSt2
ERR3130352	0.0859265	PICRUSt2
ERR3130353	0.0907661	PICRUSt2
ERR3130354	0.0998101	PICRUSt2
ERR3130355	0.10317	PICRUSt2
ERR3130356	0.109289	PICRUSt2
ERR3130359	0.0557224	PICRUSt2
ERR3130362	0.0509301	PICRUSt2
ERR3130363	0.116165	PICRUSt2
ERR3130366	0.097104	PICRUSt2
ERR3130368	0.0597344	PICRUSt2
ERR3130370	0.0461739	PICRUSt2
ERR3130371	0.0327703	PICRUSt2
ERR3130373	0.0311855	PICRUSt2
ERR3130348	0.0745781	PICRUSt2
ERR3130358	0.0564821	PICRUSt2
ERR3130364	0.0566099	PICRUSt2
ERR3130369	0.0438797	PICRUSt2
ERR3130350	0.0614041	PICRUSt2
ERR3130357	0.0526574	PICRUSt2
ERR3130367	0.059274	PICRUSt2
SRR934709	0.106453	MGFunc
SRR934649	0.118755	MGFunc
SRR935546	0.0741743	MGFunc
SRR935334	0.114448	MGFunc
SRR935572	0.0589438	MGFunc
SRR934561	0.0905084	MGFunc
SRR935581	0.0550495	MGFunc
SRR935338	0.173158	MGFunc
SRR935212	0.07389	MGFunc
SRR935204	0.174934	MGFunc
SRR935580	0.0529398	MGFunc
SRR935497	0.144033	MGFunc
SRR934707	0.072918	MGFunc
SRR934706	0.111947	MGFunc
SRR935513	0.0833368	MGFunc
SRR934705	0.084975	MGFunc
SRR935500	0.164599	MGFunc
SRR935578	0.0775004	MGFunc
SRR935210	0.147831	MGFunc
SRR934708	0.183163	MGFunc
SRR934703	0.071143	MGFunc
SRR935543	0.0577385	MGFunc
SRR935207	0.108042	MGFunc
SRR935585	0.100294	MGFunc
SRR935576	0.247719	MGFunc
SRR935233	0.139048	MGFunc
SRR935494	0.114229	MGFunc
SRR935519	0.04473	MGFunc
SRR934713	0.131411	MGFunc
SRR935205	0.056274	MGFunc
SRR934622	0.0505412	MGFunc
SRR934710	0.0627281	MGFunc
SRR935556	0.0450068	MGFunc
SRR935336	0.357133	MGFunc
SRR935524	0.0921304	MGFunc
SRR935577	0.093749	MGFunc
SRR935331	0.0520951	MGFunc
SRR934695	0.129909	MGFunc
SRR934712	0.0520513	MGFunc
SRR935509	0.0730099	MGFunc
SRR935573	0.0718831	MGFunc
SRR935579	0.0984561	MGFunc
SRR935496	0.114652	MGFunc
SRR935535	0.101743	MGFunc
SRR934693	0.0748671	MGFunc
SRR934694	0.0737645	MGFunc
SRR935227	0.0968093	MGFunc
SRR935502	0.0659253	MGFunc
SRR934696	0.100871	MGFunc
SRR934701	0.10958	MGFunc
SRR935526	0.0565736	MGFunc
SRR935571	0.08655	MGFunc
SRR935501	0.16005	MGFunc
SRR935575	0.0464255	MGFunc
SRR935525	0.137636	MGFunc
SRR935515	0.114616	MGFunc
SRR935208	0.111942	MGFunc
SRR935574	0.0806909	MGFunc
SRR934704	0.0907086	MGFunc
SRR935234	0.237314	MGFunc
SRR935332	0.0907243	MGFunc
SRR935504	0.0763294	MGFunc
SRR935237	0.0861398	MGFunc
SRR935545	0.0555941	MGFunc
SRR935499	0.091941	MGFunc
SRR935335	0.182769	MGFunc
SRR935587	0.119711	MGFunc
SRR935584	0.0516088	MGFunc
SRR935206	0.13058	MGFunc
SRR935568	0.0663636	MGFunc
SRR935328	0.176575	MGFunc
SRR935551	0.0502465	MGFunc
SRR934692	0.0800397	MGFunc
SRR935583	0.0655508	MGFunc
SRR934711	0.0475169	MGFunc
SRR935586	0.0557707	MGFunc
SRR935565	0.0686633	MGFunc
SRR935344	0.14236	MGFunc
SRR935209	0.216311	MGFunc
SRR935238	0.109085	MGFunc
SRR935229	0.150608	MGFunc
SRR935582	0.0773304	MGFunc
SRR935232	0.0995274	MGFunc
SRR935517	0.0833432	MGFunc
SRR935353	0.0810107	MGFunc
SRR935235	0.0545078	MGFunc
SRR935506	0.0999218	MGFunc
SRR935521	0.0785869	MGFunc
SRR935230	0.295402	MGFunc
SRR935533	0.443015	MGFunc
SRR935231	0.0708044	MGFunc
SRR935236	0.110979	MGFunc
SRR934709	0.0946049	PICRUSt2
SRR934649	0.0696355	PICRUSt2
SRR935546	0.037344	PICRUSt2
SRR935334	0.103452	PICRUSt2
SRR935572	0.0729854	PICRUSt2
SRR934561	0.0488642	PICRUSt2
SRR935581	0.0505092	PICRUSt2
SRR935338	0.130879	PICRUSt2
SRR935212	0.116454	PICRUSt2
SRR935204	0.21598	PICRUSt2
SRR935580	0.0673904	PICRUSt2
SRR935497	0.0705232	PICRUSt2
SRR934707	0.0643552	PICRUSt2
SRR934706	0.0581169	PICRUSt2
SRR935513	0.0580305	PICRUSt2
SRR934705	0.149246	PICRUSt2
SRR935500	0.206885	PICRUSt2
SRR935578	0.0660992	PICRUSt2
SRR935210	0.0955153	PICRUSt2
SRR934708	0.160389	PICRUSt2
SRR934703	0.0696859	PICRUSt2
SRR935543	0.0519076	PICRUSt2
SRR935207	0.0917677	PICRUSt2
SRR935585	0.0883745	PICRUSt2
SRR935576	0.138766	PICRUSt2
SRR935233	0.12601	PICRUSt2
SRR935494	0.126976	PICRUSt2
SRR935519	0.0619052	PICRUSt2
SRR934713	0.111114	PICRUSt2
SRR935205	0.0583654	PICRUSt2
SRR934622	0.0546325	PICRUSt2
SRR934710	0.0483513	PICRUSt2
SRR935556	0.0623082	PICRUSt2
SRR935336	0.278004	PICRUSt2
SRR935524	0.144133	PICRUSt2
SRR935577	0.0783399	PICRUSt2
SRR935331	0.0645545	PICRUSt2
SRR934695	0.105373	PICRUSt2
SRR934712	0.0666458	PICRUSt2
SRR935509	0.0849648	PICRUSt2
SRR935573	0.066697	PICRUSt2
SRR935579	0.0919627	PICRUSt2
SRR935496	0.149062	PICRUSt2
SRR935535	0.0666999	PICRUSt2
SRR934693	0.0702112	PICRUSt2
SRR934694	0.047933	PICRUSt2
SRR935227	0.0957819	PICRUSt2
SRR935502	0.125361	PICRUSt2
SRR934696	0.0535689	PICRUSt2
SRR934701	0.128488	PICRUSt2
SRR935526	0.0621831	PICRUSt2
SRR935571	0.0743257	PICRUSt2
SRR935501	0.133092	PICRUSt2
SRR935575	0.0486691	PICRUSt2
SRR935525	0.116705	PICRUSt2
SRR935515	0.0920948	PICRUSt2
SRR935208	0.0815766	PICRUSt2
SRR935574	0.10048	PICRUSt2
SRR934704	0.109928	PICRUSt2
SRR935234	0.205647	PICRUSt2
SRR935332	0.079629	PICRUSt2
SRR935504	0.0604678	PICRUSt2
SRR935237	0.119359	PICRUSt2
SRR935545	0.0493995	PICRUSt2
SRR935499	0.11841	PICRUSt2
SRR935335	0.227419	PICRUSt2
SRR935587	0.0711179	PICRUSt2
SRR935584	0.0749469	PICRUSt2
SRR935206	0.0734608	PICRUSt2
SRR935568	0.067982	PICRUSt2
SRR935328	0.0982867	PICRUSt2
SRR935551	0.0388145	PICRUSt2
SRR934692	0.0495987	PICRUSt2
SRR935583	0.0603687	PICRUSt2
SRR934711	0.0608108	PICRUSt2
SRR935586	0.0750709	PICRUSt2
SRR935565	0.0600153	PICRUSt2
SRR935344	0.124228	PICRUSt2
SRR935209	0.200412	PICRUSt2
SRR935238	0.168658	PICRUSt2
SRR935229	0.220702	PICRUSt2
SRR935582	0.104919	PICRUSt2
SRR935232	0.143765	PICRUSt2
SRR935517	0.0824984	PICRUSt2
SRR935353	0.168715	PICRUSt2
SRR935235	0.0732284	PICRUSt2
SRR935506	0.096629	PICRUSt2
SRR935521	0.0669166	PICRUSt2
SRR935230	0.231729	PICRUSt2
SRR935533	0.238299	PICRUSt2
SRR935231	0.0699377	PICRUSt2
SRR935236	0.0844645	PICRUSt2
SRR3939139	0	MGFunc
SRR3939140	0.01596	MGFunc
SRR3939141	0	MGFunc
SRR3939142	0.044165	MGFunc
SRR3939143	0.018459	MGFunc
SRR3939144	0.044165	MGFunc
SRR3939145	0.018459	MGFunc
SRR3939146	0.134994	MGFunc
SRR3939147	0	MGFunc
SRR3939148	0	MGFunc
SRR3939149	0.142074	MGFunc
SRR3939150	0.133328	MGFunc
SRR3939151	0	MGFunc
SRR3939152	0	MGFunc
SRR3939153	0	MGFunc
SRR3939154	0	MGFunc
SRR3939155	0.0552281	MGFunc
SRR3939156	0.073182	MGFunc
SRR3939157	0	MGFunc
SRR3939158	0.0513184	MGFunc
SRR3939159	0	MGFunc
SRR3939160	0	MGFunc
SRR3939161	0.040915	MGFunc
SRR3939162	0.083471	MGFunc
SRR3939163	0.031129	MGFunc
SRR3939164	0	MGFunc
SRR3939165	0	MGFunc
SRR3939166	0.018459	MGFunc
SRR3939167	0	MGFunc
SRR3939168	0.044165	MGFunc
SRR3939169	0	MGFunc
SRR6222172	0	MGFunc
SRR6222173	0.133576	MGFunc
SRR6222174	0.018459	MGFunc
SRR6222175	0.0153538	MGFunc
SRR6222176	0.0600293	MGFunc
SRR6222177	0.018459	MGFunc
SRR6222178	0.0774313	MGFunc
SRR6222179	0.018459	MGFunc
SRR6222180	0.018459	MGFunc
SRR6222181	0.0192265	MGFunc
SRR6222182	0	MGFunc
SRR6222183	0	MGFunc
SRR6222184	0	MGFunc
SRR6222185	0	MGFunc
SRR6222186	0.0707785	MGFunc
SRR6222187	0.018459	MGFunc
SRR6222188	0	MGFunc
SRR6222189	0.018459	MGFunc
SRR6222190	0.018459	MGFunc
SRR6222191	0.018459	MGFunc
SRR6222192	0.0336836	MGFunc
SRR6222193	0.0325238	MGFunc
SRR6222194	0.006495	MGFunc
SRR6222195	0.010696	MGFunc
SRR6222196	0	MGFunc
SRR6222197	0	MGFunc
SRR6222198	0.018459	MGFunc
SRR6222199	0	MGFunc
SRR6222200	0.0183512	MGFunc
SRR6222201	0	MGFunc
SRR6222202	0.044685	MGFunc
SRR6222203	0.419587	MGFunc
SRR6222204	0.399369	MGFunc
SRR6222205	0	MGFunc
SRR6222206	0	MGFunc
SRR6222207	0.006495	MGFunc
SRR6222208	0.022187	MGFunc
SRR6222209	0	MGFunc
SRR6222210	0.0325779	MGFunc
SRR6222211	0.0480844	MGFunc
SRR6222212	0.0391636	MGFunc
SRR6222213	0.0381523	MGFunc
SRR6222214	0.0285313	MGFunc
SRR6222215	0.0267606	MGFunc
SRR6222216	0.0421342	MGFunc
SRR6222217	0.044165	MGFunc
SRR6222218	0.0443609	MGFunc
SRR6222219	0.0236562	MGFunc
SRR6222220	0.0352371	MGFunc
SRR6222221	0.0317335	MGFunc
SRR6222222	0.0201615	MGFunc
SRR6222223	0.0321656	MGFunc
SRR6222224	0.0371665	MGFunc
SRR6222225	0	MGFunc
SRR6222226	0.018438	MGFunc
SRR6222227	0.0229755	MGFunc
SRR6222228	0.378734	MGFunc
SRR6222229	0	MGFunc
SRR3939157	0	PICRUSt2
SRR3939158	0.0633764	PICRUSt2
SRR3939159	0	PICRUSt2
SRR3939160	0	PICRUSt2
SRR3939161	0.073505	PICRUSt2
SRR3939163	0.048619	PICRUSt2
SRR3939168	0	PICRUSt2
SRR6222182	0	PICRUSt2
SRR6222187	0.006936	PICRUSt2
SRR6222197	0	PICRUSt2
SRR6222207	0.011286	PICRUSt2
SRR6222208	0.01822	PICRUSt2
SRR6222209	0	PICRUSt2
SRR6222211	0.00722773	PICRUSt2
SRR6222213	0.00986929	PICRUSt2
SRR6222217	0	PICRUSt2
SRR6222222	0.0202515	PICRUSt2
SRR3939143	0.006936	PICRUSt2
SRR3939146	0.006936	PICRUSt2
SRR3939149	0.112161	PICRUSt2
SRR3939150	0	PICRUSt2
SRR3939152	0	PICRUSt2
SRR3939166	0.006936	PICRUSt2
SRR6222173	0.141953	PICRUSt2
SRR6222174	0.006936	PICRUSt2
SRR6222175	0.008796	PICRUSt2
SRR6222176	0.006936	PICRUSt2
SRR6222177	0.006936	PICRUSt2
SRR6222178	0.141953	PICRUSt2
SRR6222180	0.006936	PICRUSt2
SRR6222181	0.027378	PICRUSt2
SRR6222185	0	PICRUSt2
SRR6222186	0.102059	PICRUSt2
SRR6222188	0	PICRUSt2
SRR6222189	0.006936	PICRUSt2
SRR6222190	0.006936	PICRUSt2
SRR6222191	0.006936	PICRUSt2
SRR6222192	0.00719188	PICRUSt2
SRR6222193	0.006936	PICRUSt2
SRR6222195	0.011586	PICRUSt2
SRR6222198	0.006936	PICRUSt2
SRR6222200	0.00693591	PICRUSt2
SRR6222201	0	PICRUSt2
SRR6222205	0	PICRUSt2
SRR6222219	0.0213952	PICRUSt2
SRR6222220	0.00708202	PICRUSt2
SRR6222223	0.00756685	PICRUSt2
SRR6222224	0.00687339	PICRUSt2
SRR6222226	0.006936	PICRUSt2
SRR6222227	0.00692417	PICRUSt2
SRR6222228	0.006936	PICRUSt2
SRR3939145	0.006936	PICRUSt2
SRR6222172	0	PICRUSt2
SRR6222199	0	PICRUSt2
SRR6222214	0.00840397	PICRUSt2
SRR3939142	0	PICRUSt2
SRR3939153	0	PICRUSt2
SRR6222179	0.006936	PICRUSt2
SRR6222204	0	PICRUSt2
SRR6222210	0.00951729	PICRUSt2
SRR6222215	0.0082693	PICRUSt2
SRR6222221	0.00766148	PICRUSt2
SRR6222225	0	PICRUSt2
SRR6222229	0	PICRUSt2
SRR3939139	0	PICRUSt2
SRR3939141	0	PICRUSt2
SRR3939144	0	PICRUSt2
SRR6222184	0	PICRUSt2
SRR6222206	0	PICRUSt2
SRR3939154	0	PICRUSt2
SRR3939167	0	PICRUSt2
SRR3939169	0	PICRUSt2
SRR6222202	0.063161	PICRUSt2
SRR6222212	0.0233055	PICRUSt2
SRR6222216	0.00919007	PICRUSt2
SRR6222218	0.0042405	PICRUSt2
SRR3939147	0	PICRUSt2
SRR6222203	0	PICRUSt2
SRR6222194	0.011286	PICRUSt2
SRR3939155	0.167908	PICRUSt2
SRR3939156	0.0930155	PICRUSt2
SRR6222196	0	PICRUSt2
SRR3939164	0	PICRUSt2
SRR3939151	0	PICRUSt2
SRR3939140	0	PICRUSt2
SRR6222183	0	PICRUSt2
SRR3939148	0	PICRUSt2
SRR3939165	0	PICRUSt2
SRR3939162	0.017857	PICRUSt2
SRR4304938	0.114086	MGFunc
SRR4304939	0.081509	MGFunc
SRR4304940	0.0812335	MGFunc
SRR4304941	0.0913695	MGFunc
SRR4304942	0.0947622	MGFunc
SRR4304943	0.0793518	MGFunc
SRR4304944	0.0989773	MGFunc
SRR4304945	0.0847873	MGFunc
SRR4304946	0.0908607	MGFunc
SRR4304947	0.0919103	MGFunc
SRR4304948	0.0981047	MGFunc
SRR4304949	0.0832064	MGFunc
SRR4304950	0.133373	MGFunc
SRR4304951	0.0877241	MGFunc
SRR4304952	0.110235	MGFunc
SRR4304953	0.112162	MGFunc
SRR4304954	0.0857965	MGFunc
SRR4304955	0.0779861	MGFunc
SRR4304956	0.104167	MGFunc
SRR4304957	0.100323	MGFunc
SRR4308264	0	MGFunc
SRR4308265	0	MGFunc
SRR4308266	0	MGFunc
SRR4308267	0	MGFunc
SRR4308268	0	MGFunc
SRR4308269	0	MGFunc
SRR4308270	0	MGFunc
SRR4308271	0	MGFunc
SRR4308272	0	MGFunc
SRR4308273	0	MGFunc
SRR4308274	0	MGFunc
SRR4308275	0	MGFunc
SRR4308276	0	MGFunc
SRR4308277	0	MGFunc
SRR4308278	0.131099	MGFunc
SRR4308279	0	MGFunc
SRR4308280	0	MGFunc
SRR4308281	0	MGFunc
SRR4308282	0	MGFunc
SRR4308283	0	MGFunc
SRR4304951	0.0671188	PICRUSt2
SRR4308283	0	PICRUSt2
SRR4308266	0	PICRUSt2
SRR4308282	0	PICRUSt2
SRR4308274	0	PICRUSt2
SRR4308265	0	PICRUSt2
SRR4308273	0	PICRUSt2
SRR4308277	0	PICRUSt2
SRR4308271	0	PICRUSt2
SRR4308275	0	PICRUSt2
SRR4308270	0	PICRUSt2
SRR4308272	0	PICRUSt2
SRR4308269	0	PICRUSt2
SRR4304943	0.0795107	PICRUSt2
SRR4308268	0	PICRUSt2
SRR4304956	0.0974365	PICRUSt2
SRR4304955	0.0817738	PICRUSt2
SRR4308278	0.06844	PICRUSt2
SRR4304944	0.101831	PICRUSt2
SRR4308276	0	PICRUSt2
SRR4304954	0.0849284	PICRUSt2
SRR4304947	0.0862523	PICRUSt2
SRR4304948	0.0901095	PICRUSt2
SRR4308264	0	PICRUSt2
SRR4304945	0.0889785	PICRUSt2
SRR4304949	0.0902178	PICRUSt2
SRR4304940	0.0967062	PICRUSt2
SRR4308280	0	PICRUSt2
SRR4308281	0	PICRUSt2
SRR4308267	0	PICRUSt2
SRR4308279	0	PICRUSt2
SRR4304946	0.0949206	PICRUSt2
SRR4304942	0.0974491	PICRUSt2
SRR4304939	0.0944354	PICRUSt2
SRR4304957	0.118785	PICRUSt2
SRR4304952	0.122483	PICRUSt2
SRR4304938	0.124779	PICRUSt2
SRR4304941	0.0978739	PICRUSt2
SRR4304953	0.119556	PICRUSt2
SRR4304950	0.134307	PICRUSt2
SRR8489014	0.159668	MGFunc
SRR8489015	0.129843	MGFunc
SRR8489016	0.127893	MGFunc
SRR8489017	0.121103	MGFunc
SRR8489018	0.168261	MGFunc
SRR8489019	0.174545	MGFunc
SRR8489020	0.163429	MGFunc
SRR8489021	0.157379	MGFunc
SRR8489022	0.168629	MGFunc
SRR8489023	0.173609	MGFunc
SRR8489024	0.108134	MGFunc
SRR8489025	0.114876	MGFunc
SRR8489026	0.120693	MGFunc
SRR8489027	0.122453	MGFunc
SRR8489028	0.0901339	MGFunc
SRR8489029	0.120749	MGFunc
SRR8489030	0.109521	MGFunc
SRR8489031	0.117134	MGFunc
SRR8489032	0.0608883	MGFunc
SRR8489033	0.0880053	MGFunc
SRR8489034	0.0918405	MGFunc
SRR8489035	0.119536	MGFunc
SRR8489036	0.178368	MGFunc
SRR8489037	0.172104	MGFunc
SRR8489038	0.155098	MGFunc
SRR8489039	0.157204	MGFunc
SRR8489040	0.178683	MGFunc
SRR8489041	0.178458	MGFunc
SRR8489042	0.177319	MGFunc
SRR8489043	0.16052	MGFunc
SRR8489044	0.168875	MGFunc
SRR8489045	0.169416	MGFunc
SRR8489014	0.175211	PICRUSt2
SRR8489015	0.158328	PICRUSt2
SRR8489016	0.163392	PICRUSt2
SRR8489017	0.151447	PICRUSt2
SRR8489018	0.219834	PICRUSt2
SRR8489019	0.223878	PICRUSt2
SRR8489020	0.211521	PICRUSt2
SRR8489021	0.20141	PICRUSt2
SRR8489022	0.21605	PICRUSt2
SRR8489023	0.220928	PICRUSt2
SRR8489024	0.128665	PICRUSt2
SRR8489025	0.139603	PICRUSt2
SRR8489026	0.141349	PICRUSt2
SRR8489027	0.139965	PICRUSt2
SRR8489028	0.107288	PICRUSt2
SRR8489029	0.152241	PICRUSt2
SRR8489030	0.0442174	PICRUSt2
SRR8489031	0.142218	PICRUSt2
SRR8489032	0.037387	PICRUSt2
SRR8489033	0.099021	PICRUSt2
SRR8489034	0.119088	PICRUSt2
SRR8489035	0.145201	PICRUSt2
SRR8489036	0.230477	PICRUSt2
SRR8489037	0.224157	PICRUSt2
SRR8489038	0.201737	PICRUSt2
SRR8489039	0.19467	PICRUSt2
SRR8489040	0.229912	PICRUSt2
SRR8489041	0.22285	PICRUSt2
SRR8489042	0.227114	PICRUSt2
SRR8489043	0.204139	PICRUSt2
SRR8489044	0.220165	PICRUSt2
SRR8489045	0.21572	PICRUSt2
